# Supplementary material for: Assessing a respiratory toxic infectious bronchitis virus (IBV) strain: isolation, identification, pathogenicity, and immunological failure insights
Source: Microbiol Spectr. 2024 Jun 21;12(8):e03990-23. doi: 10.1128/spectrum.03990-23 (PMC11302067; doi:10.1128/spectrum.03990-23)
Supplement: Table S1 — Results of half lethality of IBV/CN/GD20230501 strain on CEK cells. [file spectrum.03990-23-s0001.xlsx]

## Sheet: Sheet1
S1： Results of half lethality of IBV / CN / GD20230501 strain on CEK cells
				Accumulated numbers
Dilution	Samples	Not CPE	CPE	CPE	Not CPE	proportion	CPE/%
0	8	0	8	49	0	49/49	100
1	8	0	8	41	0	41/41	100
2	8	0	8	33	0	33/33	100
3	8	0	8	25	0	25/25	100
4	8	0	8	17	0	17/17	100
5	8	2	6	9	2	9/11	81.82
6	8	5	3	3	7	0.3	30
7	8	8	0	0	15	0/15	0
8	8	8	0	0	23	0/23	0
