# Supplementary material for: Assessing a respiratory toxic infectious bronchitis virus (IBV) strain: isolation, identification, pathogenicity, and immunological failure insights
Source: Microbiol Spectr. 2024 Jun 21;12(8):e03990-23. doi: 10.1128/spectrum.03990-23 (PMC11302067; doi:10.1128/spectrum.03990-23)
Supplement: Table S2 — EID 50 determination in the IBV/CN/GD20230501 strain. [file spectrum.03990-23-s0002.xlsx]

## Sheet: Sheet1
S2： EID 50 determination in the IBV / CN / GD20230501 strain
Starting Dil.				Accumulated numbers		Percentage infected
Dilution	Samples	Infected	Not Infected	Infected (A)	Not infected (B)	Total (A+B)	A/(A+B) × 100
1	5	5	0	28	0	28	100
2	5	5	0	23	0	23	100
3	5	5	0	18	0	18	100
4	5	5	0	13	0	13	100
5	5	4	1	8	1	9	88.89
6	5	3	2	4	3	7	57.14
7	5	1	4	1	7	8	12.5
8	5	0	5	0	12	12	0
9	5	0	5	0	17	17	0
