# Supplementary material for: Assessing a respiratory toxic infectious bronchitis virus (IBV) strain: isolation, identification, pathogenicity, and immunological failure insights
Source: Microbiol Spectr. 2024 Jun 21;12(8):e03990-23. doi: 10.1128/spectrum.03990-23 (PMC11302067; doi:10.1128/spectrum.03990-23)
Supplement: Table S3 — 7,648 differential metabolites were identified overall. [file spectrum.03990-23-s0003.xlsx]

## Sheet: DEM
S3： 7,648 differential metabolites were identified overall
Accession	IBV_GD_Mean	IBV_GD_Median	IBV_GD_RSD	NC_Mean	NC_Median	NC_RSD	FC	log2FC	P.value	-log10(P.value)	FDR	VIP	mz	rt	rtmin	Regulation
M1000T254_1	810354	841665	8.63	192586	154739	43.19	4.21	2.07	0.0033373	2.48	0.0244468	1.37358	999.923	254.2	4.2	Up
M1000T254_2	941329	909740	17.05	321136	364791	46.53	2.93	1.55	0.0265214	1.58	0.0937267	1.24623	999.951	254.2	4.2	Up
M100T106	9.1226e+07	9.22083e+07	8.43	3.21587e+07	3.21017e+07	1.02	2.84	1.5	0.00197085	2.71	0.0181154	1.43631	100.076	106.2	1.8	Up
M100T154	1.10729e+06	1.12544e+06	8.18	1407467	1.42732e+06	4.06	0.79	-0.35	0.0106417	1.97	0.0508819	1.31954	100.112	154.3	2.6	Down
M100T34	2.23339e+06	2.17598e+06	6.39	3.56019e+06	3.5748e+06	2.72	0.63	-0.67	0.000294645	3.53	0.00637402	1.42232	100.014	33.9	0.6	Down
M100T41	1.01887e+07	1.02074e+07	6.73	3.06026e+07	3.04309e+07	1.45	0.33	-1.59	1.02029e-05	4.99	0.0017235	1.43899	100.025	41.1	0.7	Down
M100T54	6.01458e+06	6.03647e+06	5.09	3.18013e+06	3.08988e+06	16.76	1.89	0.92	0.00298351	2.53	0.0228821	1.37773	100.076	54.4	0.9	Up
M101T106	8.51453e+06	8.38943e+06	8.46	2.42926e+06	2.43438e+06	0.58	3.5	1.81	0.00142898	2.84	0.0152344	1.43839	101.079	106.2	1.8	Up
M101T113	3.62657e+06	3.32463e+06	29.08	940814	926368	3.33	3.85	1.95	0.0138938	1.86	0.0605538	1.39986	101.06	112.5	1.9	Up
M101T41	1.20231e+06	1.20466e+06	7.92	3.78316e+06	3.8648e+06	6.8	0.32	-1.65	4.65254e-05	4.33	0.00283768	1.43482	101.025	40.8	0.7	Down
M101T93	2.7725e+06	2.88931e+06	8.05	3.60809e+06	3.5788e+06	4.94	0.77	-0.38	0.00880855	2.06	0.0450913	1.33037	101.06	93.4	1.6	Down
M102T175	4.43476e+06	4.28277e+06	8.4	3.3856e+06	3.48883e+06	10.66	1.31	0.39	0.0263502	1.58	0.0934263	1.24702	102.091	174.9	2.9	Up
M102T227	3.72445e+06	3.89851e+06	12.19	2.40105e+06	2.54319e+06	11.41	1.55	0.63	0.0118026	1.93	0.0542776	1.31416	102.091	226.8	3.8	Up
M102T41_1	1.3163e+06	1.35295e+06	11.62	4780170	4.76322e+06	0.74	0.28	-1.86	0.00272343	2.56	0.0216536	1.43467	102.022	40.9	0.7	Down
M102T41_2	3.07165e+06	3.0689e+06	23.99	8.46363e+06	7.98634e+06	11.58	0.36	-1.46	0.00271794	2.57	0.0216337	1.38033	102.034	41.1	0.7	Down
M102T50	6.32752e+07	6.549e+07	6.82	5.60503e+07	5.6505e+07	2.51	1.13	0.17	0.0485886	1.31	0.13899	1.17438	102.055	50.4	0.8	Up
M102T54	4.08549e+06	4.20355e+06	5.39	3.62733e+06	3.58577e+06	4.49	1.13	0.17	0.0437841	1.36	0.129801	1.18964	102.091	53.6	0.9	Up
M103T112	1.04548e+06	1.04438e+06	5.1	559199	590191	12.54	1.87	0.9	0.00145458	2.84	0.0153839	1.39833	103.076	112.3	1.9	Up
M103T675	1.53467e+07	1.67096e+07	28.24	2.60542e+06	2.62694e+06	2.25	5.89	2.56	0.0100028	2	0.0489062	1.41271	103.05	675.3	11.3	Up
M103T685	1.30039e+07	1.2301e+07	10.82	2.42241e+06	2.39071e+06	7.54	5.37	2.42	2.31059e-05	4.64	0.00220615	1.43705	103.05	684.6	11.4	Up
M104T49	1.07363e+09	1.11527e+09	9.79	6.49508e+08	6.5836e+08	3.4	1.65	0.73	0.00123804	2.91	0.0140488	1.40129	104.107	48.7	0.8	Up
M104T50	8.31698e+07	8.50951e+07	7.56	5.44727e+07	5.45012e+07	1.6	1.53	0.61	0.000747102	3.13	0.0105353	1.41036	104.071	50.4	0.8	Up
M105T152	4.25054e+06	4.37191e+06	7.32	3.12923e+06	3.10465e+06	2.36	1.36	0.44	0.00252776	2.6	0.0207036	1.38311	105.07	151.9	2.5	Up
M105T49	5.58136e+07	5.7361e+07	10.03	3.35675e+07	3.31682e+07	3.61	1.66	0.73	0.00128808	2.89	0.0143768	1.40071	105.11	48.7	0.8	Up
M105T686	2.0575e+07	2.3034e+07	21.35	7.08986e+06	7.10059e+06	47.32	2.9	1.54	0.0260425	1.58	0.0925774	1.2469	105.111	685.7	11.4	Up
M106T153	222152	209533	13.48	127481	119056	20.58	1.74	0.8	0.0149892	1.82	0.0638515	1.29587	106.073	153.1	2.6	Up
M106T41	1.42659e+06	1462408	6.42	567546	581538	11.57	2.51	1.33	0.000289986	3.54	0.00633584	1.4231	105.963	40.7	0.7	Up
M106T50	2.68079e+07	2.7623e+07	6.54	1.15889e+07	1.15483e+07	14.98	2.31	1.21	0.00088835	3.05	0.0116692	1.4084	106.05	49.9	0.8	Up
M107T108	1.59119e+06	1.54521e+06	8.59	843608	817879	6.19	1.89	0.92	0.000459346	3.34	0.00809913	1.41721	107.07	107.7	1.8	Up
M107T319	2.39522e+06	2.47357e+06	9.31	1.79007e+06	1.78078e+06	2.17	1.34	0.42	0.00695948	2.16	0.0387863	1.34381	107.07	319.3	5.3	Up
M107T46	6.52205e+06	6.65267e+06	7.92	3.99996e+06	4.23289e+06	11.74	1.63	0.71	0.00431123	2.37	0.0286156	1.36448	106.951	45.9	0.8	Up
M107T471	532870	458221	29.1	67767.2	56973.5	33.52	7.86	2.98	0.00101115	3	0.0125803	1.40626	107.07	471.4	7.9	Up
M109T288	1.23091e+07	1.25233e+07	3.56	7.63742e+06	7.76127e+06	4.07	1.61	0.69	0.000111302	3.95	0.00416413	1.43077	109.101	287.6	4.8	Up
M109T411	4.01248e+06	3.79317e+06	9.91	3.09056e+06	3.05143e+06	10.85	1.3	0.38	0.0351601	1.45	0.11263	1.21358	109.101	411.3	6.9	Up
M110T37	1.52572e+07	1.64255e+07	29.77	6.78201e+06	7.70853e+06	25.08	2.25	1.17	0.0311185	1.51	0.104035	1.22929	110.06	36.5	0.6	Up
M110T41	5.2858e+07	5.43922e+07	5.98	1.66663e+08	1.67666e+08	3.46	0.32	-1.66	9.13334e-06	5.04	0.00167759	1.43928	110.009	41.3	0.7	Down
M110T532	1.93457e+08	1.92664e+08	13.72	3.42825e+07	1.93904e+07	76.96	5.64	2.5	0.0101781	1.99	0.0494174	1.32247	110.02	532.3	8.9	Up
M111T581	1.37292e+08	6.22585e+07	101.5	6.23636e+08	6.66729e+08	19.77	0.22	-2.18	0.0323767	1.49	0.106744	1.22775	111.02	581	9.7	Down
M112T170	1.99885e+06	1.79262e+06	20.86	932697	902753	6.64	2.14	1.1	0.00344022	2.46	0.0249143	1.37245	112.051	169.7	2.8	Up
M112T223	1.66274e+06	1.67858e+06	5.39	840276	831615	9.3	1.98	0.98	0.00038281	3.42	0.00733866	1.42005	112.051	222.9	3.7	Up
M112T41_1	6.85088e+06	6.82114e+06	7.13	2.24722e+07	2.28372e+07	3.15	0.3	-1.71	1.22132e-05	4.91	0.0017235	1.43886	112.007	41.1	0.7	Down
M112T41_2	2.50749e+06	2.5475e+06	4.34	1.47582e+06	1.51302e+06	8.75	1.7	0.76	0.000755047	3.12	0.0105922	1.40948	112.112	41.3	0.7	Up
M112T42	3.30586e+06	3.46975e+06	14.27	5.69791e+06	5.80184e+06	3.7	0.58	-0.79	0.0033704	2.47	0.0245546	1.37388	112.087	42.4	0.7	Down
M112T70	3.79045e+07	3.79854e+07	12.57	2.61019e+07	2.60603e+07	5.3	1.45	0.54	0.00965685	2.02	0.047786	1.32667	112.05	70.1	1.2	Up
M113T33_1	1411500	1.41943e+06	1.07	2.01936e+06	2.04792e+06	4.43	0.7	-0.52	0.000176026	3.75	0.00499365	1.42765	112.967	32.9	0.5	Down
M113T48	1.65357e+07	1.65602e+07	7.74	9.25068e+06	9.26427e+06	0.92	1.79	0.84	0.00542331	2.27	0.0328338	1.42539	112.896	47.9	0.8	Up
M113T70	1.23783e+06	1.26776e+06	19.17	831017	809670	4.6	1.49	0.57	0.0300289	1.52	0.101552	1.233	113.054	69.6	1.2	Up
M114T113	1.46546e+07	1.44596e+07	2.58	1.44673e+06	1.43271e+06	1.77	10.13	3.34	2.16401e-08	7.66	0.000234514	1.44281	114.055	112.9	1.9	Up
M114T186	7.98893e+06	9.06276e+06	30.36	1.32389e+06	1.32371e+06	3.96	6.03	2.59	0.0113828	1.94	0.0530332	1.40705	114.092	186.1	3.1	Up
M114T211	5.23122e+07	5.2473e+07	7.29	3.98836e+07	3.98732e+07	0.82	1.31	0.39	0.0225663	1.65	0.083851	1.37558	114.091	210.8	3.5	Up
M114T41	475167	420046	22.79	1.74676e+06	1.75506e+06	8.18	0.27	-1.88	0.000599488	3.22	0.0093664	1.41333	113.532	40.6	0.7	Down
M114T43_1	3.70909e+07	3.59351e+07	14.52	2.64014e+07	2.59927e+07	4.53	1.4	0.49	0.0182106	1.74	0.0726952	1.28279	114.061	42.7	0.7	Up
M114T50	7.60176e+06	7.68333e+06	10.96	4.5282e+06	4.51602e+06	2.76	1.68	0.75	0.00146613	2.83	0.0154182	1.39724	114.066	50.2	0.8	Up
M115T158	828357	818788	3.22	1.13087e+06	1.12933e+06	5.72	0.73	-0.45	0.0012026	2.92	0.0138423	1.40216	115.076	158.3	2.6	Down
M115T211	3.25356e+06	3.20715e+06	7.29	2.42851e+06	2.36549e+06	6.8	1.34	0.42	0.00681007	2.17	0.0381991	1.34394	115.095	211	3.5	Up
M115T43_1	3.04321e+06	3.08283e+06	10.22	2.39994e+06	2.50579e+06	7.67	1.27	0.34	0.0347584	1.46	0.111707	1.21836	114.562	42.6	0.7	Up
M115T48	4.77362e+06	4.81753e+06	5.03	2.37573e+06	2.31061e+06	18.65	2.01	1.01	0.00307293	2.51	0.0232891	1.37792	114.893	47.9	0.8	Up
M115T84	4.93838e+06	5.03338e+06	4.84	3.25933e+06	3.27789e+06	10.87	1.52	0.6	0.00378896	2.42	0.0264652	1.3707	115.055	83.7	1.4	Up
M115T85	1.44088e+07	1.50811e+07	8.13	8.47844e+06	8.34373e+06	8.73	1.7	0.77	0.00157323	2.8	0.015986	1.39588	115.039	84.9	1.4	Up
M118T41	742721	738432	15.86	2.51674e+06	2.53489e+06	2.83	0.3	-1.76	0.000193508	3.71	0.00521186	1.42609	118.035	40.6	0.7	Down
M118T53	4.51871e+09	4.49139e+09	4.62	3.65943e+09	3.66367e+09	1.12	1.23	0.3	0.00154158	2.81	0.0158519	1.39598	118.087	53.3	0.9	Up
M119T41	368484	344542	73.73	1.76594e+06	1.89168e+06	17.18	0.21	-2.26	0.0280048	1.55	0.0969388	1.24026	119.014	40.5	0.7	Down
M119T464	1.72747e+07	1.71684e+07	1.11	1.1505e+07	1.16233e+07	2.43	1.5	0.59	1.25021e-05	4.9	0.00172592	1.43887	119.086	464.2	7.7	Up
M119T53_2	2.42582e+08	2.376e+08	8.68	2.0001e+08	1.99495e+08	1.84	1.21	0.28	0.0197023	1.71	0.0764597	1.27225	119.09	53.3	0.9	Up
M120T34	1.17946e+06	1.17051e+06	13.93	722444	704917	11.44	1.63	0.71	0.00925111	2.03	0.0464786	1.32735	120.024	33.9	0.6	Up
M120T464	1.59315e+06	1.50349e+06	17.04	1.03099e+06	949543	13.76	1.55	0.63	0.0243768	1.61	0.0884699	1.25355	120.088	464.2	7.7	Up
M120T47	9.89522e+06	1.0101e+07	8.47	5.91883e+06	5.946e+06	4.09	1.67	0.74	0.000745097	3.13	0.0105255	1.41115	120.003	47.4	0.8	Up
M122T106	1.7249e+06	1.55678e+06	20.98	355065	285450	57.09	4.86	2.28	0.00793414	2.1	0.0420477	1.33587	122.058	105.8	1.8	Up
M122T152	4.05562e+06	3.91459e+06	6.13	2.89901e+06	2.9087e+06	2.34	1.4	0.48	0.000857505	3.07	0.0113882	1.40928	122.097	151.9	2.5	Up
M122T43	4.09383e+06	4.03085e+06	4.28	4.71725e+06	4.77793e+06	5.05	0.87	-0.2	0.0209459	1.68	0.0798	1.26651	121.57	42.7	0.7	Down
M123T41_1	1.13234e+06	1.13078e+06	13.41	3.64944e+06	3.63947e+06	3.02	0.31	-1.69	0.000123197	3.91	0.00432082	1.42936	122.537	41.1	0.7	Down
M123T41_2	4.2346e+07	4.08336e+07	8.13	1.18635e+08	1.20016e+08	2.72	0.36	-1.49	2.91988e-05	4.53	0.00240629	1.43631	123.04	41.1	0.7	Down
M123T54_1	1.29734e+07	1.28072e+07	2.3	1.10356e+07	1.10282e+07	0.84	1.18	0.23	0.000324086	3.49	0.00664544	1.42114	123.044	53.8	0.9	Up
M123T72_2	4.39085e+08	4.38113e+08	1.35	2.86096e+08	2.85609e+08	1.14	1.53	0.62	1.90039e-06	5.72	0.00100461	1.44125	123.056	72.2	1.2	Up
M124T41	9.29062e+06	9.26283e+06	6.89	1.41518e+07	1.46475e+07	9.93	0.66	-0.61	0.00412468	2.38	0.0279103	1.36787	124.041	40.8	0.7	Down
M124T72_2	2.73492e+07	2.726e+07	4.25	1.70317e+07	1.70731e+07	2.51	1.61	0.68	7.71477e-05	4.11	0.00349812	1.43226	124.059	72.2	1.2	Up
M125T270	536930	516203	7.13	405231	406398	6.86	1.32	0.41	0.00767705	2.11	0.0412769	1.33659	125.096	270.5	4.5	Up
M125T34	3.87302e+06	3.49942e+06	17.84	2.55933e+06	2.43389e+06	11.76	1.51	0.6	0.02628	1.58	0.0932079	1.24668	125.071	33.6	0.6	Up
M125T41	5.35031e+06	5354024	1.05	1.54971e+07	1.57533e+07	4.65	0.35	-1.53	2.80134e-06	5.55	0.00115071	1.44105	125.038	41.1	0.7	Down
M126T41	2.28543e+07	2.26629e+07	5.17	6.91795e+07	6.95737e+07	2.54	0.33	-1.6	4.7812e-06	5.32	0.00133713	1.4405	125.986	41.4	0.7	Down
M126T50	1.10729e+07	1.04618e+07	10.59	5.33505e+06	5.36165e+06	3.6	2.08	1.05	0.000323275	3.49	0.00664127	1.42114	126.022	50.2	0.8	Up
M126T53_1	6.50498e+06	7.46957e+06	43.53	2.35432e+06	2.37707e+06	13.64	2.76	1.47	0.0385616	1.41	0.119405	1.20262	126.067	53.1	0.9	Up
M126T66	7.0693e+06	6.65194e+06	11.07	1.18742e+06	1.15796e+06	4.65	5.95	2.57	1.23137e-05	4.91	0.0017235	1.43856	126.022	65.8	1.1	Up
M126T69	2.73317e+06	2.80813e+06	7.52	1.62907e+06	1.71931e+06	16.59	1.68	0.75	0.00871064	2.06	0.0447486	1.33253	126.092	69	1.1	Up
M126T72	6.0253e+06	6.18144e+06	8.9	3.61871e+06	3.27957e+06	28.34	1.67	0.74	0.0326471	1.49	0.107213	1.22473	126.067	72.3	1.2	Up
M126T92	6.41761e+06	6.28906e+06	14.16	2.57738e+06	2.56971e+06	11.1	2.49	1.32	0.000924622	3.03	0.0119358	1.407	126.092	92.3	1.5	Up
M127T41_2	759697	734632	11.62	413709	397652	7.23	1.84	0.88	0.00145757	2.84	0.0153893	1.39697	127.123	41	0.7	Up
M127T67	4.97753e+06	5.14524e+06	12.13	2.0441e+06	2.12233e+06	27.08	2.44	1.28	0.00723341	2.14	0.0398315	1.34238	126.972	67.2	1.1	Up
M127T88	3.23273e+07	3.22759e+07	8.6	3.97267e+07	3.99347e+07	6.56	0.81	-0.3	0.0297308	1.53	0.100906	1.23273	127.05	88.3	1.5	Down
M128T118	1.77224e+06	1.79264e+06	7.39	1.33174e+06	1.33557e+06	6.15	1.33	0.41	0.0069917	2.16	0.0388958	1.34346	128.144	118	2	Up
M128T270	2.3262e+06	2.38706e+06	6.94	2.81337e+06	2.72225e+06	9.09	0.83	-0.27	0.0451078	1.35	0.132332	1.18383	128.107	269.9	4.5	Down
M128T41	7.86856e+07	8.00288e+07	7.16	2.37317e+08	2.38066e+08	4.3	0.33	-1.59	2.24527e-05	4.65	0.00220615	1.43731	128.02	41.3	0.7	Down
M129T113	9.85489e+06	1.00355e+07	4.69	1.28787e+06	1.29167e+06	5.63	7.65	2.94	1.15021e-06	5.94	0.000930066	1.44161	129.055	112.9	1.9	Up
M129T41	8.81044e+06	8.91366e+06	12.99	2.91477e+07	2.823e+07	6.3	0.3	-1.73	0.000140054	3.85	0.0046102	1.42913	129.02	41.2	0.7	Down
M129T412	510108	533469	31.04	265632	282451	18.32	1.92	0.94	0.0474827	1.32	0.136832	1.17528	129.091	411.6	6.9	Up
M129T43_1	1.73778e+07	1.7298e+07	1.53	1.32351e+07	1.29299e+07	6.19	1.31	0.39	0.00166786	2.78	0.0165065	1.39546	129.103	43.3	0.7	Up
M129T43_2	9.14748e+06	9.6477e+06	10.17	5.64788e+06	5.71769e+06	6.57	1.62	0.7	0.00259133	2.59	0.0210039	1.38254	129.139	42.7	0.7	Up
M129T50	6.19778e+06	5.65295e+06	20.05	2.28275e+06	2.12685e+06	12.23	2.72	1.44	0.00161001	2.79	0.0162128	1.39499	129.066	49.9	0.8	Up
M129T96	1.65718e+06	1.57534e+06	12.82	2.54125e+06	2.49698e+06	10.52	0.65	-0.62	0.0102625	1.99	0.0496829	1.32202	129.037	96.3	1.6	Down
M130T209	535960	585314	19.04	1.79202e+06	1.79991e+06	0.91	0.3	-1.74	0.00900456	2.05	0.0457489	1.41701	130.032	209.2	3.5	Down
M130T237	4.75364e+07	4.98041e+07	8.9	3.91566e+07	3.95156e+07	2.13	1.21	0.28	0.0243409	1.61	0.0883603	1.25531	130.159	236.6	3.9	Up
M130T357	9.37606e+06	9.69595e+06	6.65	2.19937e+06	2.22213e+06	1.97	4.26	2.09	3.76701e-06	5.42	0.00130007	1.44059	130.065	357.1	6	Up
M130T41	1.04309e+07	1.02925e+07	8.32	3.33256e+07	3.39022e+07	3.25	0.31	-1.68	2.23877e-05	4.65	0.00220615	1.43745	130.017	41.3	0.7	Down
M130T43	2.91264e+08	2.95973e+08	4.53	2.10277e+08	2.11165e+08	1.48	1.39	0.47	0.000304731	3.52	0.00649434	1.42262	130.087	43.3	0.7	Up
M130T70	8.79051e+07	8.24957e+07	18.08	5.42925e+07	5.5558e+07	7.87	1.62	0.7	0.0131101	1.88	0.058287	1.30522	130.087	70.1	1.2	Up
M131T237	4.01649e+06	4.19629e+06	9.03	3.1587e+06	3.19632e+06	4.6	1.27	0.35	0.0165131	1.78	0.0680816	1.28962	131.163	236.7	3.9	Up
M131T277	136827	132411	8.19	741366	757996	11.16	0.18	-2.44	3.0614e-05	4.51	0.0024305	1.43642	131.107	277	4.6	Down
M131T43	1.77718e+07	1.78283e+07	8.78	1.29184e+07	1.26889e+07	3.22	1.38	0.46	0.00427267	2.37	0.0284766	1.36592	131.09	43.3	0.7	Up
M131T54_2	1.65067e+07	1.57551e+07	14.18	1.05904e+07	1.07939e+07	6.76	1.56	0.64	0.00791402	2.1	0.0420001	1.33551	131.09	53.8	0.9	Up
M131T572	1.69189e+07	1.68193e+07	9.14	1.0162e+07	1.01631e+07	0.84	1.66	0.74	0.0101455	1.99	0.0493221	1.41301	131.219	572	9.5	Up
M131T72	1.07144e+07	9.98924e+06	12.12	2.05753e+06	2.00501e+06	6.69	5.21	2.38	2.94179e-05	4.53	0.00241516	1.4367	131.053	72.2	1.2	Up
M132T42	5.22869e+06	5.17597e+06	48.91	1.25415e+06	996159	52.58	4.17	2.06	0.0280783	1.55	0.0970604	1.24111	132.475	42.4	0.7	Up
M132T50	4.22708e+08	4.06736e+08	9.05	2.56658e+08	2.56146e+08	0.77	1.65	0.72	0.010035	2	0.0489703	1.41222	132.077	50.1	0.8	Up
M132T67	1.11742e+08	1.08928e+08	4.83	5.66294e+07	5.8505e+07	7.58	1.97	0.98	0.000204266	3.69	0.00539252	1.4268	132.077	67	1.1	Up
M132T83	8.38508e+06	8.48101e+06	11.64	5.89687e+06	5.83465e+06	5.32	1.42	0.51	0.00955263	2.02	0.0475416	1.32594	132.081	83.5	1.4	Up
M133T179	1.51394e+06	1.44817e+06	11.35	696336	791123	27.8	2.17	1.12	0.0133067	1.88	0.0588221	1.30491	133.086	179.2	3	Up
M133T412	1.57969e+06	1.45462e+06	13.76	1.13747e+06	1.13906e+06	6.54	1.39	0.47	0.0193747	1.71	0.0756523	1.2736	133.101	411.6	6.9	Up
M133T43	2.5926e+07	2.61267e+07	7.94	3.04525e+07	3.0248e+07	1.46	0.85	-0.23	0.0256151	1.59	0.0915034	1.24894	133.097	43.3	0.7	Down
M133T50	1.78057e+07	1.73596e+07	8.56	1.04159e+07	1.05037e+07	4.05	1.71	0.77	0.000588507	3.23	0.00922959	1.41355	133.08	50.2	0.8	Up
M133T51	7.49391e+06	7.58665e+06	4.02	1.01468e+07	1.01743e+07	0.64	0.74	-0.44	0.00501177	2.3	0.0313221	1.4249	133.061	50.7	0.8	Down
M133T55	1.02775e+07	1.00517e+07	4.7	4.58251e+06	4.51544e+06	8.03	2.24	1.17	0.000109305	3.96	0.00416413	1.43032	132.988	55.3	0.9	Up
M133T84	1.2115e+06	1.21802e+06	2.39	866834	855349	11.67	1.4	0.48	0.00773575	2.11	0.0414783	1.33697	133.065	83.6	1.4	Up
M134T153	864962	840861	5.27	320159	295310	19.77	2.7	1.43	0.00090978	3.04	0.0118288	1.40788	134.063	152.9	2.5	Up
M134T225	519051	491916	12.03	951156	945212	3.76	0.55	-0.87	0.0010056	3	0.0125333	1.40518	134.097	224.6	3.7	Down
M134T290	209216	209849	5.67	1.38858e+06	1.36577e+06	3.47	0.15	-2.73	1.0111e-06	6	0.000930066	1.44166	134.06	289.6	4.8	Down
M134T356	927790	902401	6.81	752302	780473	8.04	1.23	0.3	0.0264776	1.58	0.0936687	1.24915	133.521	356.3	5.9	Up
M134T48	8.97241e+06	9.25759e+06	6.57	5.89581e+06	5.92382e+06	4.75	1.52	0.61	0.000908375	3.04	0.0118269	1.4072	134.019	47.8	0.8	Up
M134T51_2	1.2117e+07	1.19069e+07	9.09	4.03802e+06	4.07226e+06	3.03	3	1.59	3.69466e-05	4.43	0.00262053	1.4353	134.118	51.2	0.9	Up
M134T64	1.27876e+06	1.18867e+06	13.33	3.36003e+06	3.933e+06	29.68	0.38	-1.39	0.0105015	1.98	0.0504117	1.3208	133.929	64.3	1.1	Down
M135T132	704139	783502	22.35	388455	411643	19.91	1.81	0.86	0.0332391	1.48	0.108542	1.22198	135.102	131.9	2.2	Up
M135T464	8.21355e+06	7.85982e+06	11	5.80471e+06	5.69248e+06	3.77	1.41	0.5	0.00635788	2.2	0.0366102	1.34665	135.081	464.2	7.7	Up
M135T58	1.41061e+08	1.41176e+08	14.13	7.56391e+07	7.65019e+07	3.9	1.86	0.9	0.00194115	2.71	0.0179398	1.39046	135.003	58.4	1	Up
M136T165	2.96751e+06	2.93715e+06	4.26	3.61284e+06	3.61192e+06	4.05	0.82	-0.28	0.00433897	2.36	0.0287417	1.36381	136.04	165.4	2.8	Down
M136T263	498652	508188	8.12	1.80995e+06	1.82812e+06	19.67	0.28	-1.86	0.000524161	3.28	0.00867889	1.41598	136.076	262.5	4.4	Down
M136T42	2.09202e+06	2.08313e+06	7.37	4.37587e+06	4.4796e+06	4.15	0.48	-1.06	0.00011208	3.95	0.00416413	1.43024	136.061	42.3	0.7	Down
M136T50	5.50548e+06	5.30941e+06	7.62	3.49911e+06	3.60366e+06	6.42	1.57	0.65	0.00139219	2.86	0.0150196	1.39766	136.048	49.9	0.8	Up
M136T54	4.61201e+07	4.5639e+07	5.22	3.72393e+07	3.76933e+07	2.18	1.24	0.31	0.00279264	2.55	0.0219542	1.37895	136.076	53.8	0.9	Up
M136T72	1.31542e+08	1.34291e+08	6.83	1.13748e+08	1.15064e+08	2.22	1.16	0.21	0.026837	1.57	0.0944109	1.24577	136.076	72.2	1.2	Up
M137T288	1.36209e+06	1.42705e+06	9.77	796946	780971	10.33	1.71	0.77	0.00293508	2.53	0.0226468	1.37916	137.096	287.9	4.8	Up
M137T72_1	8.15077e+08	8.13008e+08	3.83	7.26031e+08	7.24845e+08	1.45	1.12	0.17	0.00812409	2.09	0.0426857	1.33402	137.046	71.9	1.2	Up
M137T72_2	1.05241e+07	1.06865e+07	5.13	8.97024e+06	8.80474e+06	3.84	1.17	0.23	0.0127479	1.89	0.0572047	1.30656	137.079	72.2	1.2	Up
M138T36	1.54759e+06	1.4778e+06	10.25	4.3183e+06	4206652	7.54	0.36	-1.48	0.000139452	3.86	0.0046102	1.42839	137.987	35.9	0.6	Down
M138T66	1.54904e+06	1.54139e+06	42.03	1.18368e+07	1.17211e+07	2.44	0.13	-2.93	0.0147673	1.83	0.0631794	1.4012	137.985	66.4	1.1	Down
M138T72	4.50407e+07	4.49325e+07	1.34	3.85346e+07	3.81107e+07	2.28	1.17	0.23	0.000505061	3.3	0.00852912	1.41594	138.049	72.2	1.2	Up
M139T48	2.6559e+07	2.71462e+07	5.01	1.835e+07	1.78837e+07	5.98	1.45	0.53	0.0011852	2.93	0.0137664	1.40253	138.907	48.2	0.8	Up
M140T34	1.75683e+07	1.80483e+07	6.77	1.48749e+07	1.47812e+07	3.36	1.18	0.24	0.0202098	1.69	0.0777885	1.27279	139.982	34.2	0.6	Up
M140T41_2	1.39307e+06	1.40029e+06	10.34	165446	130293	64.58	8.42	3.07	0.00373406	2.43	0.0262426	1.36934	139.924	40.6	0.7	Up
M140T49	2.13491e+08	2.21675e+08	13.93	1.65266e+08	1.67354e+08	4.13	1.29	0.37	0.0447174	1.35	0.131578	1.18717	140.068	49	0.8	Up
M141T190	2.82225e+06	2.79889e+06	1.82	2.44033e+06	2.46945e+06	4.93	1.16	0.21	0.00878044	2.06	0.0450325	1.33172	141.011	189.9	3.2	Up
M141T33_1	3.27468e+06	3.49692e+06	31.29	1.57377e+06	1.57513e+06	5.95	2.08	1.06	0.0252059	1.6	0.0905239	1.24961	140.962	32.6	0.5	Up
M141T33_2	5.26588e+06	5.55023e+06	27.53	2.43648e+06	2.4083e+06	2.47	2.16	1.11	0.0477518	1.32	0.137355	1.3094	140.996	32.7	0.5	Up
M141T41_1	3.64868e+06	3.57521e+06	5.32	5.67806e+06	5.68672e+06	2.85	0.64	-0.64	0.000212874	3.67	0.00548797	1.42533	141.007	40.5	0.7	Down
M141T41_2	6.46776e+06	6.72814e+06	9.71	1.69192e+07	1.71732e+07	4.27	0.38	-1.39	0.000105169	3.98	0.00408946	1.43084	141.051	41.1	0.7	Down
M141T48	1.75602e+07	1.77534e+07	7.85	1.23198e+07	1.25049e+07	2.96	1.43	0.51	0.00196656	2.71	0.0180837	1.38976	140.904	48.2	0.8	Up
M141T64	2.40412e+07	2.34705e+07	14.84	1.1386e+07	9.99582e+06	44.98	2.11	1.08	0.0399582	1.4	0.122327	1.20095	140.988	63.5	1.1	Up
M142T327	861869	888879	11.29	378079	276211	48.66	2.28	1.19	0.029004	1.54	0.099169	1.23866	142.123	326.6	5.4	Up
M142T33	5.11059e+07	5.15913e+07	7.44	3.85667e+07	3.80403e+07	3.47	1.33	0.41	0.00420195	2.38	0.0281698	1.36561	141.96	32.9	0.5	Up
M142T357	975255	1.04384e+06	13.72	629307	602993	11.06	1.55	0.63	0.0137155	1.86	0.0600058	1.30194	141.507	356.6	5.9	Up
M142T38	4.62934e+07	4.47501e+07	12.45	6.92813e+07	6.72211e+07	9.65	0.67	-0.58	0.010546	1.98	0.0505809	1.32022	141.96	38.4	0.6	Down
M142T40_1	1.18253e+06	1.16159e+06	8.29	131551	66658	91.14	8.99	3.17	0.0366861	1.44	0.115589	1.33946	141.921	40.4	0.7	Up
M142T567	3.17046e+06	3.07018e+06	9.16	2.62868e+06	2.62283e+06	1.53	1.21	0.27	0.0246985	1.61	0.0892489	1.25581	142.123	566.8	9.4	Up
M143T40	1.48575e+06	1.46802e+06	9.15	2.22288e+06	2.22601e+06	1.56	0.67	-0.58	0.00160021	2.8	0.0161391	1.39488	143.004	40.4	0.7	Down
M143T41	552107	499927	18.99	2.09609e+06	2.12787e+06	10.52	0.26	-1.92	0.000385333	3.41	0.00734539	1.41948	143.049	40.6	0.7	Down
M143T48	2.33568e+06	2.37007e+06	11.76	1.22604e+06	1.13131e+06	20.6	1.91	0.93	0.00813591	2.09	0.0427175	1.33363	142.901	48	0.8	Up
M143T67	1.8064e+06	1.8111e+06	18.17	1.09137e+06	1.07929e+06	9.76	1.66	0.73	0.0145883	1.84	0.0626487	1.29735	142.967	67.3	1.1	Up
M144T325	338135	348199	6.38	274632	271611	7.02	1.23	0.3	0.0193992	1.71	0.0757144	1.27615	144.175	324.5	5.4	Up
M144T41	5.47042e+06	5.38577e+06	10.94	1.83042e+07	1.81427e+07	4.23	0.3	-1.74	5.58029e-05	4.25	0.00299319	1.43443	143.997	41.3	0.7	Down
M144T52	9.19251e+07	8.75547e+07	9.76	6.41285e+07	6.41907e+07	6.07	1.43	0.52	0.00535458	2.27	0.0326181	1.35484	144.102	51.8	0.9	Up
M144T83	3.63132e+07	3.78233e+07	8.6	2.80528e+07	2.76422e+07	6.75	1.29	0.37	0.0158742	1.8	0.0663186	1.29228	144.065	83.5	1.4	Up
M145T296	2.70471e+06	2.55817e+06	10.02	487988	524261	17.8	5.54	2.47	0.000148976	3.83	0.00472707	1.42859	145.122	296	4.9	Up
M145T33	5.54958e+06	5704361	7.88	4.0768e+06	4.07498e+06	1.31	1.36	0.44	0.00287629	2.54	0.0223283	1.37901	144.983	32.9	0.5	Up
M145T52_2	5.90158e+06	5.42508e+06	16.54	3.97293e+06	4.01037e+06	14.65	1.49	0.57	0.0349995	1.46	0.112299	1.21516	145.106	51.6	0.9	Up
M145T59	2.74106e+06	2.77209e+06	7.68	899383	695987	46.84	3.05	1.61	0.00986245	2.01	0.0483836	1.32507	144.935	59.2	1	Up
M146T113	60423342	5.95398e+07	12.81	2.25985e+07	2.24355e+07	1.67	2.67	1.42	0.0050042	2.3	0.0313192	1.42725	146.082	112.8	1.9	Up
M146T154	3595365	3.55444e+06	9.76	4.77439e+06	4.71626e+06	2.63	0.75	-0.41	0.00784912	2.11	0.0417887	1.33629	146.118	154	2.6	Down
M146T209	436889	450558	21.88	2.81194e+06	2.75385e+06	4.87	0.16	-2.69	0.000152831	3.82	0.00474443	1.42785	146.028	208.8	3.5	Down
M146T264	2.19436e+06	2.13514e+06	12.2	6.70496e+06	6.67476e+06	2.17	0.33	-1.61	9.14087e-05	4.04	0.00380267	1.43108	146.06	263.6	4.4	Down
M146T288	6.23515e+06	6.37228e+06	8.76	1.29771e+07	1.34173e+07	7.6	0.48	-1.06	0.000426311	3.37	0.00775841	1.41861	146.06	288.5	4.8	Down
M146T40	656808	595562	17.39	257418	274683	29.1	2.55	1.35	0.00963173	2.02	0.0476967	1.32765	145.608	40	0.7	Up
M146T41	5.78708e+06	5.83518e+06	7.73	1.68346e+07	1.64531e+07	6.11	0.34	-1.54	4.72638e-05	4.33	0.00285051	1.43485	146.03	41.1	0.7	Down
M146T43_2	4.08273e+07	4.10922e+07	8.32	2.42311e+07	2.46532e+07	4.48	1.68	0.75	0.000698404	3.16	0.0102203	1.41168	146.166	42.7	0.7	Up
M146T51	1.36561e+07	1.36124e+07	1.72	7.30061e+06	7.31699e+06	6.33	1.87	0.9	7.8356e-05	4.11	0.00352412	1.43248	146.118	50.9	0.8	Up
M146T79_2	3.89511e+07	3.324e+07	31.17	2.31566e+07	2.33238e+07	4.71	1.68	0.75	0.0460459	1.34	0.134212	1.18048	146.082	78.6	1.3	Up
M146T96	3.10834e+07	3.00752e+07	11.79	4.53923e+07	4.69682e+07	6.24	0.68	-0.55	0.0074522	2.13	0.0406439	1.34031	146.064	96.2	1.6	Down
M147T111	1.34377e+06	1.38323e+06	5.78	786872	826495	10.88	1.71	0.77	0.0018328	2.74	0.0173786	1.39294	147.102	110.6	1.8	Up
M147T289	463359	461220	2.59	1.09829e+06	1.116e+06	7.71	0.42	-1.25	5.46149e-05	4.26	0.00299319	1.43463	147.064	288.7	4.8	Down
M147T33	2.37873e+06	2.38994e+06	10.74	1.70079e+06	1.76448e+06	7.02	1.4	0.48	0.0112725	1.95	0.0527233	1.3161	146.981	32.9	0.5	Up
M147T41	456615	424857	19.08	1.62424e+06	1.59258e+06	11.07	0.28	-1.83	0.00049949	3.3	0.00851237	1.4169	147.031	40.7	0.7	Down
M147T42	2.49108e+06	2.43507e+06	12.14	315238	347870	22.17	7.9	2.98	0.000176946	3.75	0.00499365	1.42786	147.169	42.3	0.7	Up
M147T43_2	1.17025e+09	1.19315e+09	5.23	8.36716e+08	8.45357e+08	1.8	1.4	0.48	0.000491967	3.31	0.00844252	1.41708	147.113	43.3	0.7	Up
M147T615	9.39107e+07	9.77259e+07	16.28	5.75085e+07	5.7943e+07	8.22	1.63	0.71	0.0113002	1.95	0.0528185	1.31634	146.981	615.4	10.3	Up
M147T646	1.18067e+08	1.06854e+08	27.79	6.90304e+07	7.059e+07	5.25	1.71	0.77	0.0309799	1.51	0.103779	1.2286	146.981	645.5	10.8	Up
M148T318	1.57519e+06	1.64493e+06	14.19	2.47469e+06	2.44148e+06	8.02	0.64	-0.65	0.00912609	2.04	0.0461392	1.32988	148.076	317.5	5.3	Down
M148T41	581539	582205	21.07	2.31248e+06	2.29582e+06	12.62	0.25	-1.99	0.000638487	3.19	0.00969766	1.41312	148.028	40.7	0.7	Down
M148T43	7.42037e+07	7.64675e+07	5.77	5.54216e+07	5.60036e+07	3.11	1.34	0.42	0.00162955	2.79	0.0162985	1.39559	148.117	43.3	0.7	Up
M148T49	1.89139e+07	1.85449e+07	12.4	9.38038e+06	9.04862e+06	9.13	2.02	1.01	0.00134865	2.87	0.0147332	1.39918	148.004	49.4	0.8	Up
M149T321	1.88435e+07	2.44075e+07	55.35	1.52526e+06	147823	156.67	12.35	3.63	0.0412829	1.38	0.125258	1.19537	149.073	321	5.3	Up
M149T448	4.77759e+06	4.59482e+06	7.6	3.00402e+06	3.04679e+06	3	1.59	0.67	0.000571449	3.24	0.00911284	1.41386	149.024	448.3	7.5	Up
M149T47	1.27864e+07	1.27492e+07	2.3	9.31322e+06	9.15658e+06	2.93	1.37	0.46	0.000119864	3.92	0.00425141	1.43047	148.936	47.3	0.8	Up
M149T503	5.36523e+06	4.65662e+06	40.17	1.1706e+06	524314	96.69	4.58	2.2	0.035897	1.44	0.114035	1.21341	149.024	503.5	8.4	Up
M149T551	1.48787e+08	1.46696e+08	6.87	1.09707e+08	1.09658e+08	4.21	1.36	0.44	0.00277427	2.56	0.0218653	1.3815	149.024	550.7	9.2	Up
M149T625	760031	780149	13.47	164460	156125	9.34	4.62	2.21	8.97714e-05	4.05	0.00375619	1.43138	149.045	625.3	10.4	Up
M150T32	1.03371e+06	997776	16.85	617188	557415	17.44	1.67	0.74	0.0192044	1.72	0.0751329	1.2764	149.956	31.8	0.5	Up
M150T41_1	690671	622253	26.82	49286.6	55142.2	21.04	14.01	3.81	0.000184317	3.73	0.00512822	1.42712	149.598	40.9	0.7	Up
M150T41_2	2.61986e+07	2.65981e+07	6.93	1.19428e+07	1.23394e+07	6.6	2.19	1.13	0.000151499	3.82	0.00474443	1.42829	149.953	41.3	0.7	Up
M150T48	3.63353e+07	3.61472e+07	4.29	1.46698e+07	1.48156e+07	2.14	2.48	1.31	5.15053e-06	5.29	0.00137388	1.44004	150.014	47.6	0.8	Up
M150T551	1.24575e+07	1.2465e+07	4.73	8.95125e+06	8.73847e+06	6.51	1.39	0.48	0.001981	2.7	0.0181585	1.39056	150.027	550.7	9.2	Up
M151T173	1.85464e+06	1.94408e+06	15.57	1022586	991663	19.34	1.81	0.86	0.0144791	1.84	0.062317	1.29959	151.097	173.2	2.9	Up
M151T357	306411	306515	8.42	926440	725728	41.19	0.33	-1.6	0.00945297	2.02	0.0471539	1.3267	151.038	357.1	6	Down
M151T41	1.57286e+08	1.61225e+08	5	4.56158e+08	4.50817e+08	2.79	0.34	-1.54	5.73502e-06	5.24	0.00141251	1.44007	151.036	41.3	0.7	Down
M151T47	4.14148e+06	4.08906e+06	3.68	3.22213e+06	3.36629e+06	14.35	1.29	0.36	0.0436817	1.36	0.129639	1.19032	150.933	47.3	0.8	Up
M151T472	1.17129e+06	1.17236e+06	17.57	258290	164928	70.92	4.53	2.18	0.0134418	1.87	0.0591933	1.30475	151.097	472.3	7.9	Up
M151T50	709066	430367	90.71	1.78373e+07	1.80687e+07	2.26	0.04	-4.65	0.0210324	1.68	0.0800029	1.38505	151.144	49.8	0.8	Down
M151T58	8.98478e+06	9.04193e+06	13.37	4.39866e+06	4.32578e+06	6.85	2.04	1.03	0.00124807	2.9	0.0141183	1.40105	150.977	58.4	1	Up
M151T613	4.48e+06	4.54834e+06	37.48	356360	375216	42.57	12.57	3.65	0.00209718	2.68	0.0187286	1.38859	151.097	612.9	10.2	Up
M151T637	4.30057e+06	3.92046e+06	17.38	411354	420264	3.75	10.45	3.39	1.88981e-05	4.72	0.0020378	1.43816	151.097	637.2	10.6	Up
M151T78	7.91247e+06	6.85375e+06	24.35	3.92513e+06	4.16456e+06	21.22	2.02	1.01	0.0198206	1.7	0.0767264	1.27366	151.097	78.3	1.3	Up
M151T82	2.01074e+07	2.04583e+07	12.19	1.23392e+07	1.27628e+07	6.09	1.63	0.7	0.00377681	2.42	0.0263975	1.36997	151.076	82.1	1.4	Up
M152T132	338353	321883	15.48	480266	472045	4.34	0.7	-0.51	0.0168977	1.77	0.0691543	1.28819	152.129	132.3	2.2	Down
M152T177	4.60221e+06	4.91991e+06	11.97	3.47823e+06	3.46833e+06	6.45	1.32	0.4	0.02693	1.57	0.0945998	1.24582	152.107	176.6	2.9	Up
M152T255	1.1246e+06	1.08288e+06	14.7	490856	498130	20.38	2.29	1.2	0.00468612	2.33	0.0300583	1.36194	152.144	255	4.2	Up
M152T41_1	1.54099e+07	1.52104e+07	11.01	6.74561e+06	6.7586e+06	0.51	2.28	1.19	0.00577713	2.24	0.0343006	1.42653	151.95	41.3	0.7	Up
M152T41_2	1.68954e+07	1.68655e+07	3.49	5.06345e+07	5.01508e+07	3.51	0.33	-1.58	2.70127e-06	5.57	0.00115071	1.44083	152.036	41.3	0.7	Down
M152T82	1.50413e+06	1.403e+06	14.39	975119	967950	8.96	1.54	0.63	0.0108441	1.96	0.0515089	1.31693	152.079	82.1	1.4	Up
M153T106	1.68606e+06	1.71823e+06	8.04	1.08146e+06	1.05939e+06	15.83	1.56	0.64	0.0117075	1.93	0.0540121	1.31304	153.139	105.6	1.8	Up
M153T356	5.63561e+06	5.92342e+06	9.51	3.64443e+06	3.63786e+06	2.7	1.55	0.63	0.00179887	2.74	0.0172318	1.39279	153.015	356.3	5.9	Up
M153T41_2	2.2075e+07	2.21132e+07	5.27	6.63708e+07	6.62841e+07	1.86	0.33	-1.59	4.42587e-06	5.35	0.00131422	1.44029	153.033	41.3	0.7	Down
M153T470	1.20798e+06	1.19917e+06	15.98	238403	138487	90.63	5.07	2.34	0.0215288	1.67	0.0812352	1.26744	153.128	470.1	7.8	Up
M153T54	1.22858e+07	1.21049e+07	5.01	1.0031e+07	1.05084e+07	9.84	1.22	0.29	0.034535	1.46	0.111129	1.21772	153.041	53.8	0.9	Up
M153T559	5.28522e+06	5.10033e+06	8.97	1.02437e+07	9.74006e+06	17.74	0.52	-0.95	0.00430386	2.37	0.0286038	1.36535	153.091	559.4	9.3	Down
M154T190	2.80113e+08	2.81297e+08	6.55	2.39158e+08	2.41028e+08	3.46	1.17	0.23	0.0216941	1.66	0.0816459	1.26723	154.042	189.8	3.2	Up
M154T41_1	9.70317e+06	1.00265e+07	6.25	4.174e+06	4.15257e+06	4.24	2.32	1.22	4.44138e-05	4.35	0.00280649	1.43519	153.949	41.3	0.7	Up
M154T41_2	900309	924432	4.91	3.68623e+06	3.7718e+06	9.27	0.24	-2.03	2.19124e-05	4.66	0.00220615	1.43733	154.036	40.7	0.7	Down
M154T50	1.33363e+07	1.33153e+07	5.67	7.54411e+06	7.70616e+06	4.41	1.77	0.82	0.000165924	3.78	0.00486634	1.42737	154.059	50.1	0.8	Up
M154T66	926031	892674	12.63	567830	536394	14.6	1.63	0.71	0.0106965	1.97	0.0510651	1.3186	154.098	66	1.1	Up
M154T72	3.52913e+06	3.1536e+06	23.14	884820	885150	12.86	3.99	2	0.000745106	3.13	0.0105255	1.41011	154.047	71.9	1.2	Up
M154T85	4.79646e+06	4.57306e+06	8.99	2.49575e+06	2.52872e+06	12.57	1.92	0.94	0.00184284	2.73	0.0174199	1.39189	154.048	84.8	1.4	Up
M155T190	2.30216e+07	2.3003e+07	7.15	1.96815e+07	1.99091e+07	3.17	1.17	0.23	0.0264791	1.58	0.0936687	1.24844	155.046	189.9	3.2	Up
M155T288	2.11865e+07	2.12937e+07	11.4	1.21961e+07	1.18598e+07	5.5	1.74	0.8	0.00170952	2.77	0.0168113	1.39364	155.107	287.6	4.8	Up
M155T34	7.12264e+06	7.07085e+06	6.12	5.13186e+06	5.08391e+06	5.86	1.39	0.47	0.00253552	2.6	0.0207299	1.38363	154.967	33.8	0.6	Up
M155T49	1.46751e+06	790055	81.65	6.66684e+06	6.78484e+06	17.16	0.22	-2.18	0.0186177	1.73	0.0736837	1.27925	155.043	49.3	0.8	Down
M155T559	186672	205212	30.49	1.84017e+06	1.89869e+06	9.07	0.1	-3.3	0.000328127	3.48	0.00669663	1.42125	155.107	558.7	9.3	Down
M155T91	4.27238e+06	3.88994e+06	18.68	2.04302e+06	2.03591e+06	4.07	2.09	1.06	0.00236601	2.63	0.0198917	1.38408	155.003	90.9	1.5	Up
M156T190	8.6666e+07	8.82843e+07	6.57	7.43795e+07	7.55612e+07	2.96	1.17	0.22	0.0227745	1.64	0.0843353	1.26249	156.039	189.8	3.2	Up
M156T288	1.77769e+06	1.88322e+06	13.78	835135	829389	12.66	2.13	1.09	0.00241894	2.62	0.0201646	1.38512	156.11	287.7	4.8	Up
M156T41	465570	484034	12.33	29471.5	34360.5	42.54	15.8	3.98	0.000728801	3.14	0.0103853	1.41155	155.598	40.8	0.7	Up
M156T49	4.528e+07	4.71375e+07	18.69	2.78833e+07	2.75601e+07	3.87	1.62	0.7	0.0145873	1.84	0.0626487	1.29845	156.042	48.9	0.8	Up
M157T190	7.07602e+06	7.1986e+06	5.58	6.01376e+06	6.07795e+06	4.86	1.18	0.23	0.0197414	1.7	0.0765158	1.27537	157.043	190	3.2	Up
M157T34_1	1.10535e+07	1.08711e+07	14.15	7.73878e+06	7.85877e+06	4.97	1.43	0.51	0.0153132	1.81	0.0648567	1.29315	156.965	34.2	0.6	Up
M157T389	3.11154e+06	3.12506e+06	3.42	2.45339e+06	2.519e+06	6.45	1.27	0.34	0.00504719	2.3	0.031467	1.35919	157.05	388.9	6.5	Up
M157T44_2	1.88428e+06	1.8877e+06	5.94	1.28137e+06	1.33136e+06	13.68	1.47	0.56	0.0115942	1.94	0.0537114	1.31309	157.109	43.8	0.7	Up
M158T108	2.10473e+06	2.1591e+06	4.9	2.7016e+06	2.85305e+06	12.5	0.78	-0.36	0.0380277	1.42	0.118354	1.20733	158.036	107.8	1.8	Down
M158T118_1	1.09987e+06	1.09552e+06	6.1	1.31441e+06	1.36657e+06	7.53	0.84	-0.26	0.035224	1.45	0.112734	1.21607	158.028	117.7	2	Down
M158T240	8.0922e+06	7.93512e+06	8.57	4.85046e+06	4.9143e+06	3.7	1.67	0.74	0.000676282	3.17	0.0100396	1.41193	158.118	239.6	4	Up
M158T277	693677	698833	3.39	421709	418147	6.68	1.64	0.72	0.000320464	3.49	0.00660869	1.42182	158.045	276.7	4.6	Up
M158T34	1.14288e+07	1.17076e+07	5.87	7.07328e+06	7.04113e+06	1.52	1.62	0.69	0.000175665	3.76	0.00499365	1.42726	158.002	33.9	0.6	Up
M158T41	1.55362e+06	1.48712e+06	11.19	876832	891608	12.68	1.77	0.83	0.00420566	2.38	0.028186	1.36723	158.166	41.3	0.7	Up
M158T410	3.16833e+06	3.14545e+06	9.43	673278	687444	5.22	4.71	2.23	1.5688e-05	4.8	0.00191515	1.43834	158.155	409.9	6.8	Up
M158T426	9.43076e+07	9.74629e+07	6.15	7.60884e+07	7.70665e+07	2.74	1.24	0.31	0.00569041	2.24	0.0339109	1.35287	158.155	425.8	7.1	Up
M159T33	1.46446e+08	1.51028e+08	18.57	5.0807e+07	6.59192e+07	53.37	2.88	1.53	0.04871	1.31	0.139206	1.17323	158.963	32.9	0.5	Up
M159T40	1.51982e+06	1.53943e+06	4.52	2.10635e+06	2.13565e+06	7.08	0.72	-0.47	0.00268089	2.57	0.0214491	1.38166	159.017	40.4	0.7	Down
M159T426	9.22689e+06	9.48062e+06	6.32	7.73817e+06	7.83496e+06	3.42	1.19	0.25	0.0142583	1.85	0.0617452	1.29928	159.158	425.8	7.1	Up
M159T46	2.59013e+08	2.63559e+08	7.79	1.86302e+08	1.82185e+08	4.01	1.39	0.48	0.00302039	2.52	0.0230588	1.37759	158.965	45.6	0.8	Up
M159T54	2.4695e+08	2.46906e+08	7.56	1.88325e+08	1.86378e+08	5.41	1.31	0.39	0.00730578	2.14	0.0400874	1.34034	159.027	53.8	0.9	Up
M159T58	6.70846e+06	6.48355e+06	8.11	4.52219e+06	4.68256e+06	12.83	1.48	0.57	0.0111032	1.95	0.0522586	1.31903	158.913	58.1	1	Up
M159T72	3.9725e+07	3.72808e+07	10.72	2.59447e+07	2.58904e+07	1.94	1.53	0.61	0.00231727	2.64	0.0196437	1.38499	159.028	72.2	1.2	Up
M159T84	3.39674e+06	3.34127e+06	13.01	2.376e+06	2.29896e+06	6.17	1.43	0.52	0.0128493	1.89	0.0574217	1.30647	159.068	83.7	1.4	Up
M160T105	2.39448e+06	2.43846e+06	8.91	1.22212e+06	1.07038e+06	26.02	1.96	0.97	0.0103811	1.98	0.0500891	1.32004	160.097	105.4	1.8	Up
M160T219	3.1463e+06	2.9076e+06	14.2	9.51795e+06	9.92846e+06	45.26	0.33	-1.6	0.0275173	1.56	0.0958236	1.24407	159.969	219.1	3.7	Down
M160T235	2.61717e+06	2.70015e+06	8.36	1.495e+06	1.54919e+06	7.39	1.75	0.81	0.00105559	2.98	0.0129552	1.40487	160.133	235.4	3.9	Up
M160T243	1.31725e+07	1.41567e+07	16.79	5.84333e+06	5.83266e+06	3.13	2.25	1.17	0.00151134	2.82	0.0157107	1.39612	160.076	242.9	4	Up
M160T53	1.48058e+07	1.48706e+07	7.96	1.12247e+07	1.12183e+07	5.38	1.32	0.4	0.00776537	2.11	0.0415466	1.33707	160.133	52.8	0.9	Up
M160T54_2	7.96805e+07	7.63381e+07	7.84	5.51059e+07	5.47768e+07	5.41	1.45	0.53	0.00245409	2.61	0.0203793	1.38371	160.076	54.1	0.9	Up
M160T83	1.02952e+09	1.0527e+09	7.44	7.38774e+08	7.45781e+08	2.5	1.39	0.48	0.002007	2.7	0.0182772	1.38984	160.076	83.5	1.4	Up
M161T168	668247	663405	7.8	1.08099e+06	1.07548e+06	1.1	0.62	-0.69	0.0075822	2.12	0.0409817	1.41906	161.083	168	2.8	Down
M161T243	1.07997e+06	1.06697e+06	30.36	465454	465253	3.02	2.32	1.21	0.0448177	1.35	0.131696	1.31693	161.08	243.1	4.1	Up
M161T384	1.61964e+06	1.66812e+06	11.23	919446	935245	18.02	1.76	0.82	0.0103549	1.98	0.0499847	1.32171	161.133	383.6	6.4	Up
M161T40	712805	710019	8.12	974379	983197	11.02	0.73	-0.45	0.0174951	1.76	0.0707311	1.28258	161.015	40.3	0.7	Down
M161T44	1.26201e+07	1.27207e+07	7.14	9.10879e+06	9.08838e+06	3.64	1.39	0.47	0.00222235	2.65	0.0192024	1.38776	161.129	43.6	0.7	Up
M161T83	1.19661e+08	1.22715e+08	7.05	8.65966e+07	8.64371e+07	2.29	1.38	0.47	0.00177892	2.75	0.0171157	1.39294	161.08	83.5	1.4	Up
M162T130	1.30385e+06	1.30039e+06	3.21	3.08404e+06	2.8428e+06	25.71	0.42	-1.24	0.0264125	1.58	0.093586	1.36528	162.058	130.1	2.2	Down
M162T50	65401104	6.67884e+07	8.05	2.77529e+07	2.69468e+07	6.97	2.36	1.24	0.000155611	3.81	0.00477721	1.42778	162.113	49.8	0.8	Up
M162T83	6.78091e+06	6.5197e+06	24.88	3.71121e+06	3.59629e+06	13.76	1.83	0.87	0.0224832	1.65	0.0836806	1.26057	162.077	83.3	1.4	Up
M163T202	674782	628198	25.08	300988	297536	2.29	2.24	1.16	0.029665	1.53	0.100735	1.35679	163.043	201.8	3.4	Up
M163T319	1.08554e+07	1.06847e+07	12.1	7.68183e+06	7.75209e+06	3.32	1.41	0.5	0.0090507	2.04	0.045884	1.32876	163.133	319.4	5.3	Up
M163T358	585709	601161	4.71	328820	311845	18.93	1.78	0.83	0.00593527	2.23	0.0348795	1.35136	163.149	357.7	6	Up
M163T389	6008081	6.03614e+06	7.89	4.87749e+06	4.84236e+06	3.42	1.23	0.3	0.0142846	1.85	0.061785	1.30086	163.04	388.9	6.5	Up
M163T402	7.70608e+06	7.4309e+06	7.15	5.94367e+06	5.84214e+06	8.72	1.3	0.37	0.0154013	1.81	0.0651206	1.29302	163.076	401.9	6.7	Up
M163T43_1	2.20894e+06	2.22053e+06	1.25	1.66647e+06	1.64217e+06	8.88	1.33	0.41	0.0284678	1.55	0.0979849	1.35795	163.084	42.6	0.7	Up
M163T43_2	6.831e+06	6.77648e+06	4.48	5.70741e+06	5.68817e+06	2.9	1.2	0.26	0.00428879	2.37	0.0285465	1.36644	163.108	42.8	0.7	Up
M163T536	2.68249e+07	2.66253e+07	5.84	1.47876e+07	1.52913e+07	8.81	1.81	0.86	0.000650692	3.19	0.00983309	1.4136	163.076	536.2	8.9	Up
M163T72	8.82992e+06	8.36116e+06	15.14	5.8298e+06	5.5955e+06	12.52	1.51	0.6	0.0202239	1.69	0.0778152	1.27098	163.123	71.9	1.2	Up
M164T224	3.25777e+06	3.30437e+06	8.67	7006462	5.41284e+06	42.51	0.46	-1.1	0.0375063	1.43	0.117388	1.21034	164.071	224.1	3.7	Down
M164T322	1.42662e+06	1.43606e+06	3.92	815054	883880	17.87	1.75	0.81	0.0069726	2.16	0.0388394	1.34471	164.108	321.7	5.4	Up
M164T33	1.70527e+06	1.57009e+06	24.59	985157	959615	14.42	1.73	0.79	0.0285058	1.55	0.0980655	1.23918	163.965	32.6	0.5	Up
M164T40	814496	859260	16.88	1.91992e+06	1.88214e+06	9.53	0.42	-1.24	0.00171748	2.77	0.0168285	1.39324	164.068	40.5	0.7	Down
M164T75	5.11268e+06	5.02799e+06	6.77	1.20438e+06	972510	36.51	4.25	2.09	0.00176509	2.75	0.0170483	1.39319	164.075	74.8	1.2	Up
M165T111	1.32529e+07	1.34613e+07	7.54	7.54556e+06	7.61548e+06	3.91	1.76	0.81	0.000346835	3.46	0.00690294	1.42097	165.113	110.8	1.8	Up
M165T224	88914	90519.6	23.31	348562	356334	6.69	0.26	-1.97	0.000669197	3.17	0.00997536	1.4116	165.074	223.9	3.7	Down
M165T45	8.41288e+07	8.69007e+07	5.75	7.24044e+07	7.19097e+07	3.59	1.16	0.22	0.019583	1.71	0.0761567	1.27393	164.921	45.3	0.8	Up
M165T464	4.37398e+06	4.43472e+06	7.48	3.60521e+06	3.72472e+06	6.33	1.21	0.28	0.0284055	1.55	0.0978169	1.23974	165.076	464.3	7.7	Up
M165T54	1.0984e+08	1.07816e+08	4.43	9.03295e+07	88925977	3.33	1.22	0.28	0.0035165	2.45	0.0252791	1.37175	165.054	53.8	0.9	Up
M166T42	1.14692e+07	1.00865e+07	24.15	1.89871e+07	1.92358e+07	8.37	0.6	-0.73	0.0211113	1.68	0.0801062	1.26681	166.071	42.5	0.7	Down
M166T659	1.24607e+07	1.26839e+07	20.39	1.45671e+06	1.49902e+06	7.71	8.55	3.1	7.92136e-05	4.1	0.00352705	1.43261	166.099	659.4	11	Up
M166T72_2	1.03519e+07	9.95509e+06	8.1	7.45396e+06	8.05427e+06	17.02	1.39	0.47	0.0413713	1.38	0.125463	1.19698	166.072	72.2	1.2	Up
M167T41	7.51692e+06	7.64074e+06	4.54	2.34972e+07	2.35249e+07	1.6	0.32	-1.64	2.18917e-06	5.66	0.00103116	1.44116	167.013	41.4	0.7	Down
M167T42	1.88877e+06	1.70945e+06	27.59	3.8228e+06	3.7703e+06	2.7	0.49	-1.02	0.040174	1.4	0.122777	1.32763	166.572	42.3	0.7	Down
M167T45	3.52274e+06	3.64026e+06	6.07	2.56832e+06	2.53203e+06	4.13	1.37	0.46	0.0018093	2.74	0.017255	1.39282	166.917	45.1	0.8	Up
M168T41_1	7.52632e+06	7.78585e+06	9.12	3.03512e+06	3.01784e+06	1.49	2.48	1.31	0.00292591	2.53	0.0226108	1.43237	167.964	41.2	0.7	Up
M168T41_2	1.3884e+06	1.34916e+06	19.18	5.00809e+06	5.06035e+06	8.93	0.28	-1.85	0.000444263	3.35	0.007968	1.4182	168.051	40.8	0.7	Down
M168T44	2.68885e+07	2.62735e+07	12.34	3.49526e+07	3.47849e+07	5.75	0.77	-0.38	0.0268154	1.57	0.094396	1.24436	168.077	43.6	0.7	Down
M168T53	1.48111e+07	1.43036e+07	10.1	9.20191e+06	9.25404e+06	4.48	1.61	0.69	0.0016622	2.78	0.0164953	1.39377	168.113	52.7	0.9	Up
M168T67	6.0663e+06	6.29933e+06	8.07	3.95727e+06	3.93739e+06	2.65	1.53	0.62	0.0010574	2.98	0.0129627	1.40469	168.014	66.9	1.1	Up
M168T79	7.62878e+06	6.65175e+06	27.57	4.53797e+06	4.52796e+06	7.59	1.68	0.75	0.0338	1.47	0.109651	1.22269	168.063	78.8	1.3	Up
M168T82	1.67336e+07	1.71241e+07	10.58	1.05008e+07	1.05434e+07	1.64	1.59	0.67	0.0159661	1.8	0.0665862	1.39182	168.102	82.1	1.4	Up
M168T96	2.77922e+06	2.92873e+06	13.82	7.14914e+06	7.18818e+06	1.76	0.39	-1.36	0.00687681	2.16	0.0384342	1.42039	168.046	96.2	1.6	Down
M169T257	775268	770229	12.38	510933	526690	5.52	1.52	0.6	0.00626327	2.2	0.0363065	1.34902	169.076	257.2	4.3	Up
M169T263	1.5452e+06	1.56284e+06	9.06	1.05141e+06	1.04965e+06	2.29	1.47	0.56	0.00217618	2.66	0.0190495	1.38789	169.05	263.3	4.4	Up
M169T357	1.91896e+08	1.91859e+08	8.59	1.58781e+08	1.59353e+08	2.75	1.21	0.27	0.0230784	1.64	0.0850103	1.26145	169.05	356.8	5.9	Up
M169T41	7.08329e+06	6.94597e+06	6.32	2.06842e+07	2.05609e+07	1.32	0.34	-1.55	8.26111e-06	5.08	0.00165029	1.43932	169.046	41.1	0.7	Down
M169T45	1.07655e+08	1.05319e+08	9.71	7.11736e+07	7.30351e+07	7.08	1.51	0.6	0.00399313	2.4	0.0273886	1.36781	169.095	44.5	0.7	Up
M169T61	2.765e+06	2.72791e+06	7.09	1.59164e+06	1.69595e+06	29.34	1.74	0.8	0.0362327	1.44	0.114627	1.2118	168.983	61.4	1	Up
M170T41_1	4.47037e+06	4.74301e+06	14.94	1.7488e+06	1.84991e+06	13.21	2.56	1.35	0.00146534	2.83	0.0154182	1.39737	169.96	41	0.7	Up
M170T41_2	833522	595930	64.04	2.1775e+06	2.03342e+06	14.4	0.38	-1.39	0.0385442	1.41	0.119387	1.20321	170.047	40.9	0.7	Down
M170T44	8.78601e+07	9.00763e+07	7.82	6.61123e+07	6.57147e+07	2.98	1.33	0.41	0.00451511	2.35	0.0294317	1.36293	170.093	43.8	0.7	Up
M170T486	2.05189e+07	2.11392e+07	6.71	1.61441e+07	1.62512e+07	2.24	1.27	0.35	0.00458666	2.34	0.0296151	1.36238	170.097	486.4	8.1	Up
M170T49_1	3.37445e+07	3.39908e+07	5.91	1.72624e+07	1.72177e+07	1.42	1.95	0.97	4.56119e-05	4.34	0.00283768	1.43485	169.986	49	0.8	Up
M170T49_2	4.78752e+06	5.10378e+06	12.06	2.71991e+06	2.63449e+06	14.07	1.76	0.82	0.00628622	2.2	0.0363909	1.34815	170.062	48.8	0.8	Up
M170T559	9.28707e+06	9.3592e+06	11.49	1.80082e+07	1.5599e+07	27.73	0.52	-0.96	0.0177782	1.75	0.0714947	1.28193	170.118	559.4	9.3	Down
M170T637	560596	298576	94.27	1.94998e+06	1.83186e+06	25.79	0.29	-1.8	0.0487371	1.31	0.139224	1.17614	170.154	637.5	10.6	Down
M170T89	933910	952715	4.56	1.40885e+06	1.43359e+06	6.66	0.66	-0.59	0.000967721	3.01	0.0122514	1.40661	169.526	88.5	1.5	Down
M171T183	2.42395e+06	2.41044e+06	2.38	2.27079e+06	2.24731e+06	2.35	1.07	0.09	0.0273539	1.56	0.0955315	1.24264	171.064	182.8	3	Up
M171T341	1.85509e+07	1.91049e+07	8.92	1.26846e+07	1.32393e+07	9.86	1.46	0.55	0.00845071	2.07	0.043778	1.33261	171.15	341.5	5.7	Up
M171T40	419077	452599	23	774746	741086	9.14	0.54	-0.89	0.0141309	1.85	0.0612972	1.30061	171.025	40.4	0.7	Down
M171T41	957284	877083	19.95	2.78813e+06	2.8177e+06	4.14	0.34	-1.54	0.000671915	3.17	0.00999526	1.41174	171.044	40.9	0.7	Down
M171T436	829811	823216	15.08	566205	602218	11.25	1.47	0.55	0.0263573	1.58	0.093436	1.24739	171.138	435.9	7.3	Up
M171T44	5.29234e+06	5.19581e+06	3.57	4166636	4.1413e+06	9.36	1.27	0.35	0.0138548	1.86	0.0604513	1.30349	171.096	43.8	0.7	Up
M171T486	2.22132e+06	2.09201e+06	14.3	1.72982e+06	1.71358e+06	3.67	1.28	0.36	0.042118	1.38	0.126601	1.1959	171.1	486.4	8.1	Up
M171T67	1.13541e+06	1.01729e+06	18.25	551026	588581	21.82	2.06	1.04	0.0121891	1.91	0.055478	1.30933	170.982	66.7	1.1	Up
M172T288	1.79742e+08	1.83294e+08	6.54	1.04987e+08	1.04777e+08	4.46	1.71	0.78	0.000312354	3.51	0.00653645	1.42215	172.133	287.6	4.8	Up
M172T357	173859	163107	11.86	746270	716315	9.5	0.23	-2.1	6.8968e-05	4.16	0.00331444	1.43277	172.076	357.1	6	Down
M172T41	3.39494e+06	3.36393e+06	10.87	1.30843e+06	1.26962e+06	5.77	2.59	1.38	0.000176612	3.75	0.00499365	1.42731	171.96	40.9	0.7	Up
M172T441	2.67301e+07	2.67131e+07	7.95	2.12142e+07	2.10963e+07	1.57	1.26	0.33	0.00812093	2.09	0.0426857	1.33596	172.17	441.4	7.4	Up
M172T86	1.80684e+06	1.79564e+06	8.58	931840	886416	11.43	1.94	0.96	0.00121287	2.92	0.0139015	1.40161	172.076	86.3	1.4	Up
M173T235	874179	959966	19.31	1.38031e+06	1.30392e+06	17.08	0.63	-0.66	0.0394299	1.4	0.121255	1.2035	173.071	234.9	3.9	Down
M173T288_1	1.71596e+07	1.75265e+07	7.8	9.654e+06	9.64564e+06	4.1	1.78	0.83	0.000371612	3.43	0.0072254	1.42019	173.118	287.6	4.8	Up
M173T288_2	1.72478e+07	1.75216e+07	8.72	9.89217e+06	9.90491e+06	4.15	1.74	0.8	0.000604024	3.22	0.00938411	1.41385	173.137	287.6	4.8	Up
M173T33	2.6667e+07	2.73368e+07	5.53	2.26611e+07	2.29126e+07	4.56	1.18	0.23	0.0179598	1.75	0.071992	1.28176	172.954	33	0.6	Up
M173T441	2.62656e+06	2.53172e+06	8.87	2.08229e+06	2.05006e+06	2.99	1.26	0.34	0.0122747	1.91	0.0557369	1.31121	173.173	441.4	7.4	Up
M173T638	1.0984e+07	1.05803e+07	12.75	1.53849e+07	1.52929e+07	16.4	0.71	-0.49	0.0493806	1.31	0.140427	1.1732	173.133	637.6	10.6	Down
M173T67_1	2.38298e+07	2.22306e+07	16.9	1.44295e+07	1.46246e+07	2.83	1.65	0.72	0.00676172	2.17	0.0379968	1.344	172.977	66.8	1.1	Up
M173T67_2	1.35307e+06	1.35576e+06	15.23	927418	888890	8.88	1.46	0.54	0.0217471	1.66	0.08176	1.26486	172.993	67.4	1.1	Up
M173T87	1.95886e+07	1.96044e+07	6.45	1.53703e+07	1.51731e+07	10.79	1.27	0.35	0.0276239	1.56	0.0960962	1.24333	173.129	86.6	1.4	Up
M174T270	2.60934e+06	2.63897e+06	12.01	3.61911e+06	3.61454e+06	3.37	0.72	-0.47	0.0104591	1.98	0.0502861	1.31974	174.113	269.8	4.5	Down
M174T278	1.92975e+06	1.84307e+06	12.67	856397	853222	1.77	2.25	1.17	0.00682502	2.17	0.0382533	1.42123	174.113	277.8	4.6	Up
M174T288	1.23635e+06	1.28025e+06	20.17	611652	602750	9.36	2.02	1.02	0.00643097	2.19	0.0369427	1.34924	174.121	288	4.8	Up
M174T316	4.48796e+06	4.3978e+06	5.74	3.55541e+06	3.51136e+06	2.24	1.26	0.34	0.00272668	2.56	0.0216714	1.38023	174.185	316	5.3	Up
M174T34	969806	1.07373e+06	22.81	591901	579584	7.49	1.64	0.71	0.0329987	1.48	0.108038	1.22257	173.958	34.1	0.6	Up
M174T55	2.04972e+07	2.00667e+07	8.02	8.36574e+06	8.61805e+06	6.12	2.45	1.29	0.00010417	3.98	0.00407543	1.43054	174.014	55.4	0.9	Up
M174T62	3368199	3.23176e+06	12.66	1.31402e+06	1.42025e+06	31.8	2.56	1.36	0.0104516	1.98	0.0502725	1.3195	174.035	62	1	Up
M174T87_2	1.54415e+06	1.59047e+06	13.38	1.19724e+06	1.23994e+06	6.2	1.29	0.37	0.0461796	1.34	0.134452	1.18194	174.132	86.7	1.4	Up
M175T272	623113	606672	5.89	382871	373348	8.11	1.63	0.7	0.00102438	2.99	0.0126944	1.40387	175.06	272	4.5	Up
M175T316	414077	408069	6.1	335096	335218	5.69	1.24	0.31	0.0116366	1.93	0.0538111	1.31328	175.189	316	5.3	Up
M175T412	2.8863e+07	2.79206e+07	7.43	2.00311e+07	2.01139e+07	3.36	1.44	0.53	0.00142845	2.85	0.0152344	1.39707	175.148	411.6	6.9	Up
M175T44_1	8.88879e+08	8.81902e+08	6.47	6.82874e+08	6.81665e+08	2.49	1.3	0.38	0.00275189	2.56	0.0217694	1.381	175.119	44.1	0.7	Up
M175T44_2	1.73126e+07	1.83087e+07	10.28	1.09638e+07	1.0988e+07	1.17	1.58	0.66	0.0168727	1.77	0.0690651	1.39234	175.144	43.8	0.7	Up
M175T46	1.16274e+07	1.15669e+07	4.58	6.83984e+06	7.02394e+06	7.27	1.7	0.77	0.000451321	3.35	0.00801141	1.41777	174.938	45.8	0.8	Up
M175T50	6.32481e+06	6.32646e+06	10.91	5.00148e+06	4.92266e+06	5.29	1.26	0.34	0.0298458	1.53	0.101154	1.2357	175.058	49.8	0.8	Up
M175T54	3.80478e+07	3.84388e+07	6.03	2.67533e+07	2.62565e+07	4.02	1.42	0.51	0.00111008	2.95	0.0133296	1.40336	175.003	53.8	0.9	Up
M175T76	4.64679e+07	4.78951e+07	6.5	3.66661e+07	3.68816e+07	3.53	1.27	0.34	0.0055448	2.26	0.0333457	1.35423	175.119	76.2	1.3	Up
M176T139	538521	577397	12.58	722724	711331	4.89	0.75	-0.42	0.0207462	1.68	0.0791868	1.26969	176.038	139.4	2.3	Down
M176T151	3.90839e+06	4.03553e+06	5.77	1.54754e+07	1.48669e+07	8.76	0.25	-1.99	2.1517e-05	4.67	0.00218948	1.43769	176.073	151.4	2.5	Down
M176T34	1.72522e+06	1.72447e+06	7.02	1.05092e+06	1.04816e+06	4.83	1.64	0.72	0.000551216	3.26	0.00890243	1.41477	176.013	34.2	0.6	Up
M176T356	1.05906e+06	1.01276e+06	8.49	871395	861530	8.44	1.22	0.28	0.0458453	1.34	0.13386	1.18478	176.107	356	5.9	Up
M176T44	5.66783e+07	5.50974e+07	6.05	4.5258e+07	4.58033e+07	3.61	1.25	0.32	0.00512025	2.29	0.0317122	1.35847	176.123	44.1	0.7	Up
M176T50	3.8591e+06	3.7676e+06	4.45	1.97873e+06	2.01994e+06	8.61	1.95	0.96	0.000292269	3.53	0.00633834	1.42303	176.041	50.1	0.8	Up
M176T51	1.661e+07	1.62368e+07	8.5	1.18021e+07	1.23224e+07	10.03	1.41	0.49	0.0111389	1.95	0.0522987	1.31704	176.103	51.3	0.9	Up
M176T623	1.59397e+08	1.12065e+08	79.23	8.02975e+06	6.67819e+06	31.14	19.85	4.31	0.00445395	2.35	0.0292423	1.36284	176.127	622.9	10.4	Up
M177T33	3.71321e+06	3.78934e+06	7.77	2.40292e+06	2.56809e+06	20.91	1.55	0.63	0.0300744	1.52	0.101642	1.23526	176.953	33.5	0.6	Up
M177T35	2.08273e+06	1.89238e+06	20	1.14095e+06	1.14516e+06	5.56	1.83	0.87	0.00686181	2.16	0.0383702	1.34287	176.928	34.7	0.6	Up
M177T448	5.6873e+06	5.69562e+06	4.83	4.65182e+06	4.72255e+06	8.26	1.22	0.29	0.0222501	1.65	0.0831176	1.26235	177.055	448.3	7.5	Up
M177T45_2	4.68511e+06	4.61345e+06	8.95	2.84107e+06	2.76457e+06	6.85	1.65	0.72	0.00148687	2.83	0.0155632	1.39643	177.124	44.5	0.7	Up
M177T48	9.39755e+06	9.34913e+06	10.02	1.23635e+07	1.21801e+07	6.41	0.76	-0.4	0.0156877	1.8	0.0658687	1.29139	177.025	47.9	0.8	Down
M177T54	3.5058e+07	3.59142e+07	9.96	2.41919e+07	2.40502e+07	3.48	1.45	0.54	0.00405089	2.39	0.0276192	1.36596	177.102	54.1	0.9	Up
M177T83	4.15329e+08	4.25217e+08	7.5	3.00834e+08	3.03172e+08	2.11	1.38	0.47	0.00218387	2.66	0.0190555	1.38753	177.102	83.5	1.4	Up
M178T365	1.9448e+06	1.90759e+06	5.81	1.1949e+06	1.19246e+06	2.69	1.63	0.7	0.000186163	3.73	0.00514655	1.42746	178.1	365.3	6.1	Up
M178T50	1.24246e+07	1.31278e+07	10.65	8.88392e+06	8.88749e+06	0.6	1.4	0.48	0.0345471	1.46	0.111129	1.34694	178.009	49.8	0.8	Up
M178T83	4.55419e+07	4.71479e+07	6.85	3.24782e+07	3.26721e+07	1.51	1.4	0.49	0.00123682	2.91	0.0140488	1.40153	178.106	83.5	1.4	Up
M179T130	4.59562e+06	4578861	13.24	7.47267e+06	7.3771e+06	8.08	0.61	-0.7	0.00545612	2.26	0.0329542	1.35569	179.087	130.1	2.2	Down
M179T198	4.43999e+06	4.48778e+06	9.55	2.68438e+06	2.67353e+06	2.73	1.65	0.73	0.000989109	3	0.012435	1.40556	179.128	198.3	3.3	Up
M179T215	2.35617e+06	2.38128e+06	10.42	1.2093e+06	1.35047e+06	25.24	1.95	0.96	0.0158147	1.8	0.0661854	1.29325	179.128	214.6	3.6	Up
M179T384	5.61421e+06	5.91255e+06	18.43	2.94014e+06	2.95979e+06	13.72	1.91	0.93	0.00957385	2.02	0.0475926	1.32656	179.143	384.3	6.4	Up
M179T46	1.76296e+07	1.8089e+07	6.5	1.38224e+07	1.37986e+07	0.65	1.28	0.35	0.0231623	1.64	0.0852182	1.37553	179.091	45.8	0.8	Up
M179T54	4.73689e+07	4.74139e+07	3.75	5.6037e+07	5.63695e+07	3.9	0.85	-0.24	0.00584808	2.23	0.0345683	1.35191	178.993	54.4	0.9	Down
M179T83	1.48817e+06	1.5298e+06	9.9	1.01527e+06	1.00057e+06	3.38	1.47	0.55	0.00352959	2.45	0.0253498	1.37171	179.109	83.5	1.4	Up
M180T72	1.14745e+07	1.25773e+07	17.72	6.81285e+06	6.95213e+06	6.43	1.68	0.75	0.0113053	1.95	0.0528312	1.31627	180.102	72.2	1.2	Up
M181T358	1.38946e+06	1.3961e+06	13.35	882013	848515	11.84	1.58	0.66	0.0115953	1.94	0.0537114	1.31437	181.159	357.8	6	Up
M181T41	1.55603e+06	1.46496e+06	17.29	512034	470215	15.81	3.04	1.6	0.00105819	2.98	0.0129651	1.40508	180.951	40.5	0.7	Up
M181T420	1.85543e+06	1.84439e+06	9.99	1.46593e+06	1.45477e+06	7.34	1.27	0.34	0.0305828	1.51	0.102911	1.23337	181.123	420.3	7	Up
M181T450	383996	401401	12.11	149646	156074	10.91	2.57	1.36	0.000637862	3.2	0.00969496	1.41367	181.086	450.3	7.5	Up
M181T53	2.72001e+07	2.62077e+07	8.1	1.69618e+07	1.71161e+07	8.07	1.6	0.68	0.00198038	2.7	0.0181585	1.3902	181.01	53.1	0.9	Up
M182T111	3.10425e+06	3.05913e+06	10.32	1.67787e+06	1.72522e+06	5.7	1.85	0.89	0.000837762	3.08	0.0112431	1.40859	182.139	110.6	1.8	Up
M182T297	5.62997e+06	5.80259e+06	7.22	3.8291e+06	3.80467e+06	1.51	1.47	0.56	0.000903457	3.04	0.0117961	1.40738	182.19	296.8	4.9	Up
M182T535	1.92513e+06	1.77918e+06	19.21	1.30206e+06	1.29611e+06	6.89	1.48	0.56	0.0288023	1.54	0.0987608	1.24066	182.154	535	8.9	Up
M182T54	5.7642e+08	5.68006e+08	4.81	4.80247e+08	4.83141e+08	1.5	1.2	0.26	0.00323143	2.49	0.0240021	1.37452	182.081	53.8	0.9	Up
M182T64	4.19265e+06	4.4065e+06	9.42	2.23302e+06	2.23116e+06	1.62	1.88	0.91	0.000383732	3.42	0.00733866	1.4198	182.03	64.1	1.1	Up
M182T72	1.69355e+09	1.73485e+09	5.98	1.46609e+09	1.46931e+09	1	1.16	0.21	0.0158402	1.8	0.0662654	1.29233	182.081	72.2	1.2	Up
M183T190	2.82752e+06	2.84275e+06	4.71	2.334e+06	2.28643e+06	3.67	1.21	0.28	0.00511902	2.29	0.0317122	1.35846	183.022	190	3.2	Up
M183T270	704003	711812	11.85	303058	281692	14.09	2.32	1.22	0.00128914	2.89	0.0143768	1.40038	183.092	269.5	4.5	Up
M183T326	781656	756800	7.74	257214	266080	15.84	3.04	1.6	0.000428773	3.37	0.00778326	1.41923	183.15	326.3	5.4	Up
M183T334	3.46652e+07	3.55485e+07	7.71	2.31449e+07	2.22957e+07	10.09	1.5	0.58	0.0051299	2.29	0.03174	1.3583	183.079	334	5.6	Up
M183T33_1	3.77508e+06	3.98752e+06	24	1.82982e+06	1.80292e+06	6.43	2.06	1.04	0.00972781	2.01	0.0480419	1.32691	182.962	33.2	0.6	Up
M183T355	3.0033e+06	2.9024e+06	6.65	1.97952e+06	1.92192e+06	5.17	1.52	0.6	0.000960092	3.02	0.012219	1.40511	183.138	355.2	5.9	Up
M183T41	1.3735e+06	1.30013e+06	11.42	96091.3	92698.9	7.53	14.29	3.84	4.21827e-06	5.37	0.00131422	1.44069	182.948	40.6	0.7	Up
M183T411	1.89849e+06	1.86291e+06	6.95	1.43452e+06	1.45395e+06	2.92	1.32	0.4	0.00295965	2.53	0.0227716	1.37797	183.175	411.4	6.9	Up
M183T412	2.29699e+06	2.1058e+06	15.56	1.06538e+06	1.09899e+06	22.28	2.16	1.11	0.00819715	2.09	0.0429246	1.33524	182.588	411.6	6.9	Up
M183T473	6.69722e+06	6.6706e+06	7.44	4.82604e+06	4.93914e+06	5.35	1.39	0.47	0.00354723	2.45	0.0254326	1.37153	183.081	472.8	7.9	Up
M183T519	3.0228e+07	2.82463e+07	12.1	2.0999e+06	2.15623e+06	8.25	14.39	3.85	5.71532e-06	5.24	0.00141251	1.44003	182.985	519.3	8.7	Up
M183T79	4.46538e+06	4.39845e+06	14.53	2.83958e+06	2.94384e+06	12.6	1.57	0.65	0.0159011	1.8	0.0664046	1.29199	183.113	79.5	1.3	Up
M184T122	1.91267e+07	1.96424e+07	7.16	1.48998e+07	1.49438e+07	3.3	1.28	0.36	0.00580162	2.24	0.0343845	1.35234	184.061	122.1	2	Up
M184T130	638972	635641	7.13	1.50175e+06	1.50574e+06	1.87	0.43	-1.23	3.58693e-05	4.45	0.00258469	1.43548	184.041	130.1	2.2	Down
M184T35	3.82238e+06	3.95939e+06	8.69	3.0828e+06	3.1615e+06	7.23	1.24	0.31	0.032603	1.49	0.107164	1.22558	183.989	35	0.6	Up
M184T41	402565	397418	26.01	1.24386e+06	1.30789e+06	9.82	0.32	-1.63	0.00216618	2.66	0.0189904	1.38728	184.046	40.7	0.7	Down
M185T123	1.46346e+06	1.44972e+06	2.45	1.20183e+06	1.20287e+06	7.17	1.22	0.28	0.0105784	1.98	0.0506689	1.31921	185.064	122.5	2	Up
M185T125	2.51234e+06	2.59648e+06	7.3	1.55012e+06	1.55583e+06	2.8	1.62	0.7	0.00047252	3.33	0.00820626	1.41756	185.129	125.5	2.1	Up
M185T285	2.31383e+06	2.17822e+06	11.54	1.05123e+06	1.05928e+06	5.54	2.2	1.14	0.000406752	3.39	0.00759996	1.41958	185.045	285	4.8	Up
M185T40_1	669460	653067	8.33	13011.7	17325.3	58.09	51.45	5.69	0.0119631	1.92	0.0547599	1.40637	184.946	40.4	0.7	Up
M185T62	5.08859e+06	5.0067e+06	5.4	3.85552e+06	4.11992e+06	13.33	1.32	0.4	0.0303361	1.52	0.102304	1.23074	184.993	62.4	1	Up
M186T257	1.66075e+06	1.68175e+06	3.44	1.13075e+06	1.13106e+06	7.33	1.47	0.55	0.00119011	2.92	0.0137938	1.40181	186.149	257.2	4.3	Up
M186T323	8.44283e+06	8.77348e+06	8.88	5.35138e+06	5.41822e+06	2.17	1.58	0.66	0.00111125	2.95	0.0133362	1.40355	186.15	323.4	5.4	Up
M186T408	2.04819e+06	2.08609e+06	3.41	1.84783e+06	1.87535e+06	3.63	1.11	0.15	0.0238119	1.62	0.087013	1.25634	186.222	408.3	6.8	Up
M186T52	7.19198e+06	7.28513e+06	9.47	5.71836e+06	5.72922e+06	2.68	1.26	0.33	0.0169718	1.77	0.0693529	1.28888	186.077	52.2	0.9	Up
M186T68	860325	874919	12.06	423809	412156	10.9	2.03	1.02	0.00168234	2.77	0.0165892	1.39401	186.088	68.4	1.1	Up
M187T168	8.24803e+06	8.29843e+06	9.17	4.59456e+06	4.52765e+06	8.08	1.8	0.84	0.00116404	2.93	0.013667	1.40282	187.087	167.9	2.8	Up
M187T228	3.28553e+07	3.2801e+07	12.84	1.74436e+07	1.83622e+07	29.99	1.88	0.91	0.0301574	1.52	0.101875	1.23282	186.954	227.9	3.8	Up
M187T232	9.96651e+06	9.95192e+06	9.59	2.64084e+06	2.63133e+06	5.29	3.77	1.92	3.07373e-05	4.51	0.00243138	1.43633	187.087	231.7	3.9	Up
M187T33_2	6.26952e+06	6.13602e+06	9.51	4.43113e+06	4.41107e+06	4.09	1.41	0.5	0.00431981	2.36	0.0286323	1.36427	186.98	32.7	0.5	Up
M187T40_1	3.64601e+06	3.60425e+06	2.46	2.34246e+06	2.32533e+06	11.18	1.56	0.64	0.00249924	2.6	0.0205822	1.38292	186.635	40.1	0.7	Up
M187T53	4.08409e+06	3.87486e+06	9.61	5.23721e+06	5.01003e+06	8.21	0.78	-0.36	0.0249143	1.6	0.0896844	1.25381	187.108	52.5	0.9	Down
M187T62	2.40573e+06	2.54787e+06	11.78	1.62395e+06	1.48569e+06	21.34	1.48	0.57	0.0432	1.36	0.128686	1.18782	186.993	61.7	1	Up
M188T108	5.11553e+06	4.77511e+06	11.58	3.26182e+06	3.35916e+06	7.81	1.57	0.65	0.00490167	2.31	0.0308924	1.36012	188.093	107.5	1.8	Up
M188T278	9.72257e+06	9.78635e+06	12.16	3.13835e+06	3.15694e+06	4.12	3.1	1.63	0.000113675	3.94	0.00416413	1.43073	188.144	278.4	4.6	Up
M188T305	354137	364799	5.24	216246	212772	11.39	1.64	0.71	0.00234021	2.63	0.0197514	1.38615	188.165	305.1	5.1	Up
M188T322	1.02482e+06	1.0418e+06	6.61	849942	852795	2.71	1.21	0.27	0.0112338	1.95	0.0526105	1.31675	188.201	322	5.4	Up
M188T355	1.36195e+06	1.36722e+06	5.86	907154	907181	4.92	1.5	0.59	0.000788498	3.1	0.0108438	1.41014	188.107	355.4	5.9	Up
M188T379	206019	208953	19.6	799001	818550	15.05	0.26	-1.96	0.000744736	3.13	0.0105255	1.41055	188.071	379	6.3	Down
M188T89_2	1.36436e+06	1.32417e+06	5.3	637829	606529	18.98	2.14	1.1	0.00227786	2.64	0.0194524	1.38567	188.116	89.3	1.5	Up
M189T127	3.13726e+06	3.15804e+06	5.61	4.00088e+06	3.93774e+06	3.17	0.78	-0.35	0.00283469	2.55	0.0221745	1.37911	189.124	127.5	2.1	Down
M189T237	350719	364334	9.05	826017	870778	9.42	0.42	-1.24	0.000383194	3.42	0.00733866	1.42018	189.132	236.6	3.9	Down
M189T262	2.71363e+06	2.81287e+06	11.39	1.81602e+06	1.85799e+06	4.39	1.49	0.58	0.00535761	2.27	0.0326274	1.35655	189.149	262.2	4.4	Up
M189T357	208081	198448	12.69	1.93982e+06	1.95547e+06	4.61	0.11	-3.22	8.05308e-06	5.09	0.00163124	1.43982	189.078	357	6	Down
M189T416	379994	382921	5.85	228944	239442	8.11	1.66	0.73	0.000991261	3	0.0124476	1.40596	189.091	415.9	6.9	Up
M189T45	1.27406e+08	1.31054e+08	5.28	8.73706e+07	8.60892e+07	4.32	1.46	0.54	0.000680895	3.17	0.0101011	1.41213	189.16	45.1	0.8	Up
M189T47	4.37601e+07	4.38568e+07	4.88	2.35697e+07	2.43219e+07	10.11	1.86	0.89	0.000716041	3.15	0.0103119	1.41163	189.135	47.4	0.8	Up
M189T53	1.60666e+08	1.50768e+08	12.31	7.18966e+07	7.15811e+07	6.73	2.23	1.16	0.000536143	3.27	0.00877672	1.41514	189.124	53	0.9	Up
M189T69	6.91968e+07	6.88774e+07	8.8	3.36531e+07	3.46981e+07	5.58	2.06	1.04	0.000285232	3.54	0.006279	1.42299	189.124	69	1.1	Up
M189T86	4.3593e+08	4.30879e+08	8.4	2.53165e+08	2.35937e+08	15.03	1.72	0.78	0.00477226	2.32	0.030357	1.36076	189.102	86.2	1.4	Up
M190T121	8.27646e+06	7.59848e+06	14.67	3.57281e+06	3.53893e+06	14.79	2.32	1.21	0.00206699	2.68	0.0185892	1.38884	190.087	121.4	2	Up
M190T128	294701	301292	7.08	242427	237447	5.5	1.22	0.28	0.0202016	1.69	0.0777709	1.27371	190.127	127.9	2.1	Up
M190T208	771341	763513	9.33	1.96432e+06	2.02209e+06	12.34	0.39	-1.35	0.000505278	3.3	0.00852912	1.4171	190.05	208.3	3.5	Down
M190T237	925259	914809	3.55	1.14548e+06	1.1454e+06	5.87	0.81	-0.31	0.00577672	2.24	0.0343006	1.35399	190.05	236.5	3.9	Down
M190T243	378913	415972	17.33	523088	533847	6.52	0.72	-0.47	0.0423991	1.37	0.127174	1.19334	190.144	243.4	4.1	Down
M190T247	385361	425911	19.28	636666	654647	7.01	0.61	-0.72	0.0151261	1.82	0.0642006	1.29433	190.09	246.8	4.1	Down
M190T33	770994	555133	49.58	232180	228521	40.91	3.32	1.73	0.0307948	1.51	0.103355	1.23116	189.997	32.9	0.5	Up
M190T34	3.07484e+06	3.02517e+06	15.4	1.89142e+06	1.89238e+06	2.05	1.63	0.7	0.030789	1.51	0.103355	1.35067	189.959	34.2	0.6	Up
M190T357	2.1029e+06	2.01228e+06	14.7	1.12093e+07	1.11618e+07	3.06	0.19	-2.41	3.82963e-05	4.42	0.00262669	1.43552	190.087	357.4	6	Down
M190T383	1.11722e+06	1.01412e+06	20.3	702112	742836	15.24	1.59	0.67	0.0339388	1.47	0.109888	1.218	190.127	383.2	6.4	Up
M190T45	1.15534e+07	1.18873e+07	7.53	7.91449e+06	7.7522e+06	4.58	1.46	0.55	0.00185029	2.73	0.0174435	1.39198	190.164	45	0.8	Up
M190T51	1.38597e+07	1.39364e+07	1.97	2.77112e+07	2.83979e+07	8.05	0.5	-1	0.000143501	3.84	0.00463881	1.42899	190.072	51.3	0.9	Down
M190T53	1.28746e+07	1.25426e+07	7.09	5.15543e+06	5.26273e+06	6.48	2.5	1.32	7.86968e-05	4.1	0.00352412	1.43186	190.127	53	0.9	Up
M190T551	1.62018e+06	1.59983e+06	3.29	1.21805e+06	1.20212e+06	15.19	1.33	0.41	0.0308894	1.51	0.103605	1.22921	190.05	550.7	9.2	Up
M190T69	5.04581e+06	5.00198e+06	10.01	197713	202413	37.31	25.52	4.67	0.000161958	3.79	0.00483963	1.42738	190.125	69.1	1.2	Up
M190T86	5.10782e+07	4.89217e+07	8.44	3.05392e+07	2.82591e+07	14.68	1.67	0.74	0.00538981	2.27	0.0327224	1.3553	190.106	86.2	1.4	Up
M191T113	499805	505744	4.7	197172	201736	11.22	2.53	1.34	0.000199995	3.7	0.00533174	1.42673	191.139	112.6	1.9	Up
M191T122	600444	628735	24.95	261269	262966	9.42	2.3	1.2	0.00743341	2.13	0.0405721	1.34044	191.09	121.6	2	Up
M191T225	4.52969e+06	4.53064e+06	21	724847	716567	2.49	6.25	2.64	0.00415482	2.38	0.0280098	1.43028	191.082	225.5	3.8	Up
M191T236	214445	192530	21.13	122711	124172	16.65	1.75	0.81	0.022004	1.66	0.0824398	1.26683	191.059	235.8	3.9	Up
M191T240	3.8719e+06	3.73989e+06	9.02	8.83148e+06	8.49367e+06	7.11	0.44	-1.19	0.000222201	3.65	0.00558511	1.42526	191.082	240.1	4	Down
M191T246	1.41536e+06	1.52607e+06	13.69	799246	803548	10.46	1.77	0.82	0.00520703	2.28	0.0320162	1.35684	191.128	245.8	4.1	Up
M191T357	272486	263129	12.38	1.19621e+06	1.20702e+06	4.79	0.23	-2.13	3.94739e-05	4.4	0.00264878	1.43568	191.09	357	6	Down
M191T41	2.01528e+07	1.95451e+07	6.07	8.70234e+06	8.87036e+06	3.65	2.32	1.21	3.22268e-05	4.49	0.00249034	1.43641	190.979	41.3	0.7	Up
M191T43	3.91641e+06	3.7654e+06	8.79	2.55394e+06	2.57104e+06	6.84	1.53	0.62	0.0025743	2.59	0.0209206	1.38309	191.139	43.1	0.7	Up
M191T45	2.73953e+08	2.64214e+08	7.35	1.78066e+08	1.80218e+08	6.65	1.54	0.62	0.00163671	2.79	0.0163487	1.3941	191.077	45	0.8	Up
M191T55	2.70237e+07	2.59945e+07	7.21	1.18701e+07	1.1857e+07	2.9	2.28	1.19	4.90752e-05	4.31	0.00287065	1.43519	190.993	54.7	0.9	Up
M191T638	1.05468e+07	1.06811e+07	11.77	1.43621e+07	1.40071e+07	12.43	0.73	-0.45	0.0355881	1.45	0.113449	1.21467	191.143	637.6	10.6	Down
M191T69	3.82451e+06	4.10296e+06	14.6	1.00558e+06	1.0991e+06	17.09	3.8	1.93	0.000613781	3.21	0.00946166	1.41332	190.99	68.6	1.1	Up
M191T86	2.31635e+06	2.38797e+06	11.18	1.1477e+06	1.12473e+06	3.61	2.02	1.01	0.00054736	3.26	0.0088732	1.41513	191.109	86.2	1.4	Up
M191T96	4.25134e+06	4.2185e+06	9.67	9.35822e+06	9.86594e+06	12.28	0.45	-1.14	0.00103915	2.98	0.0128042	1.40445	191.122	96.3	1.6	Down
M192T216	5.06174e+07	5.24639e+07	14.01	2.5402e+07	2.76335e+07	29.31	1.99	0.99	0.0245967	1.61	0.0890214	1.25364	192.137	215.8	3.6	Up
M192T242	737027	767058	11.92	1.55523e+06	1.53603e+06	5.03	0.47	-1.08	0.000609444	3.22	0.00942717	1.41342	192.106	242	4	Down
M192T298	1.91237e+06	1.7816e+06	13.25	1.43912e+06	1.44087e+06	3.27	1.33	0.41	0.0217361	1.66	0.0817472	1.2651	192.102	298	5	Up
M192T312_2	42433	40767.2	13.79	159949	163800	11.96	0.27	-1.91	0.000226289	3.65	0.00561186	1.42587	192.16	312.2	5.2	Down
M192T45	1.6962e+07	1.71598e+07	5.05	1.0279e+07	1.05644e+07	5.85	1.65	0.72	0.000377226	3.42	0.00728049	1.41985	192.081	45	0.8	Up
M192T50	27727562	2.7708e+07	5.47	2.40452e+07	2.35589e+07	4.36	1.15	0.21	0.0241633	1.62	0.0878569	1.2553	192.025	49.5	0.8	Up
M192T53	4.39466e+06	4.52129e+06	7.14	1.9717e+06	2.17173e+06	34.11	2.23	1.16	0.0198034	1.7	0.0766873	1.2734	192.087	53.1	0.9	Up
M192T57	5.36469e+06	5.17353e+06	16.17	1.6801e+06	907943	79.97	3.19	1.67	0.0361429	1.44	0.114393	1.21452	192.139	56.8	0.9	Up
M192T638	1.31446e+06	1.34454e+06	11.3	2.14553e+06	2.39838e+06	21.01	0.61	-0.71	0.0311744	1.51	0.104142	1.2283	192.152	637.6	10.6	Down
M193T165	928376	950385	4.79	668644	669135	2.67	1.39	0.47	0.000515628	3.29	0.00858464	1.41693	193.134	165.2	2.8	Up
M193T255	1.49568e+07	1.56673e+07	18.56	7.52779e+06	7.71899e+06	13.56	1.99	0.99	0.00784623	2.11	0.0417887	1.33626	193.144	254.7	4.2	Up
M193T286	2.49483e+06	2.55596e+06	6.99	1.91219e+06	1.89931e+06	4.97	1.3	0.38	0.00608912	2.22	0.0355251	1.35016	193.139	285.6	4.8	Up
M193T397	1.6093e+06	1.62432e+06	9.53	957572	1.0168e+06	12.1	1.68	0.75	0.00468987	2.33	0.0300714	1.36053	193.142	396.6	6.6	Up
M193T41	1.09847e+07	1.04315e+07	9.67	4.79962e+06	4.63205e+06	8.09	2.29	1.19	0.000313206	3.5	0.00653645	1.42269	192.977	41.1	0.7	Up
M193T412	4.3254e+07	4.24055e+07	6.52	3.16478e+07	3.13035e+07	2.1	1.37	0.45	0.00135252	2.87	0.0147604	1.39843	193.159	411.6	6.9	Up
M193T415	1.48999e+06	1.45614e+06	8.9	1.08241e+06	1.07576e+06	2.87	1.38	0.46	0.00399571	2.4	0.0273887	1.36715	193.142	414.9	6.9	Up
M193T43	1.08022e+07	1.01679e+07	13.75	1.44346e+07	1.43498e+07	10.17	0.75	-0.42	0.0391347	1.41	0.120569	1.20248	193.09	42.7	0.7	Down
M193T50	9.34824e+07	9.70735e+07	13.16	1.87119e+08	1.99921e+08	12.38	0.5	-1	0.0030222	2.52	0.0230645	1.37765	193.154	49.9	0.8	Down
M193T58	2.58387e+06	2.62848e+06	13.6	1.59217e+06	1.52965e+06	10.71	1.62	0.7	0.00864668	2.06	0.044515	1.33287	192.962	58.4	1	Up
M193T68	387008	361482	24.41	698187	649037	15.92	0.55	-0.85	0.0212508	1.67	0.0804857	1.2655	192.549	68.4	1.1	Down
M193T84	4.53852e+06	4.87093e+06	14.17	3.22087e+06	3.17849e+06	9.24	1.41	0.49	0.0282748	1.55	0.0975066	1.2398	193.097	83.7	1.4	Up
M194T224	429591	415957	10.1	267684	240152	19.29	1.6	0.68	0.0163658	1.79	0.0676921	1.28984	193.641	223.8	3.7	Up
M194T266	1.4633e+07	1.44251e+07	8.05	2.72921e+07	3.02462e+07	30.67	0.54	-0.9	0.043542	1.36	0.129527	1.19146	194.115	266	4.4	Down
M194T275	252547	266660	12.28	426787	436042	4.46	0.59	-0.76	0.0024788	2.61	0.0204903	1.38398	194.191	275.3	4.6	Down
M194T40	550190	558067	3.06	1.4473e+06	1.31386e+06	16.8	0.38	-1.4	0.000539047	3.27	0.00880429	1.41542	194.03	40.5	0.7	Down
M194T41	1.24697e+06	1.22402e+06	9.06	425707	417298	16.45	2.93	1.55	0.000554904	3.26	0.008942	1.4149	193.978	40.7	0.7	Up
M194T412	5.76612e+06	5.67726e+06	9.89	4.16328e+06	4.21881e+06	2.95	1.38	0.47	0.00549489	2.26	0.033156	1.35419	194.163	411.6	6.9	Up
M194T43	1.59785e+06	1.49596e+06	12.24	2.22445e+06	2.14232e+06	9.87	0.72	-0.48	0.0197345	1.7	0.0765026	1.27362	193.591	42.6	0.7	Down
M194T468	1.59842e+08	1.67484e+08	13.43	1.6647e+07	1.67558e+07	74.41	9.6	3.26	0.0455421	1.34	0.133263	1.31137	194.118	468.3	7.8	Up
M194T50	7.91853e+06	7.90846e+06	0.82	1.68467e+07	1.68484e+07	1.93	0.47	-1.09	3.94726e-07	6.4	0.000930066	1.44213	194.159	49.8	0.8	Down
M194T54	1.26088e+07	1.21452e+07	9.7	8.96487e+06	9.01907e+06	6.82	1.41	0.49	0.00739567	2.13	0.0404578	1.33976	194.118	53.8	0.9	Up
M194T55	8.75038e+06	8.99723e+06	6.3	6.38615e+06	6.13672e+06	9.49	1.37	0.45	0.00828967	2.08	0.0432723	1.3353	194.023	54.6	0.9	Up
M194T82	3.55633e+07	3.63288e+07	8.54	1.91866e+07	1.92155e+07	8.08	1.85	0.89	0.00084924	3.07	0.0113201	1.40951	194.118	81.7	1.4	Up
M195T101	3.36773e+07	3.23467e+07	18.82	1.93184e+07	1.77176e+07	21.11	1.74	0.8	0.0244498	1.61	0.0886606	1.25421	195.124	101	1.7	Up
M195T385	3.99172e+06	4.15023e+06	7.27	2.90387e+06	3.07534e+06	17.63	1.37	0.46	0.0468778	1.33	0.135669	1.18159	195.138	384.7	6.4	Up
M195T389	1.50098e+06	1.49582e+06	8.39	1.16363e+06	1.09956e+06	12.81	1.29	0.37	0.0411311	1.39	0.124961	1.19824	195.066	389.4	6.5	Up
M195T40	950263	988338	24.55	2.03812e+06	2.07e+06	9.62	0.47	-1.1	0.00806993	2.09	0.0425463	1.33687	195.062	40.4	0.7	Down
M195T41	7.63928e+06	7.92309e+06	7.84	3.30175e+06	3.319e+06	1.25	2.31	1.21	0.00251366	2.6	0.0206521	1.43397	194.976	41.2	0.7	Up
M195T418	1.58631e+06	1.5234e+06	9.75	1.17892e+06	1.22639e+06	7.2	1.35	0.43	0.0131814	1.88	0.0584362	1.30526	195.102	418.1	7	Up
M195T42	4.29457e+06	4.02475e+06	11.16	2.65881e+06	2.50771e+06	19.13	1.62	0.69	0.0172873	1.76	0.0702955	1.28461	195.086	42.1	0.7	Up
M196T123	323723	316153	4.23	808662	822092	6.5	0.4	-1.32	3.47152e-05	4.46	0.00255057	1.43553	196.108	123.1	2.1	Down
M196T188	8.4397e+06	8.27158e+06	6.69	5.9216e+06	5.72059e+06	6.28	1.43	0.51	0.00246953	2.61	0.0204526	1.38358	196.134	188	3.1	Up
M196T199	1.05036e+06	1.01879e+06	11.99	661012	671954	11.75	1.59	0.67	0.00879934	2.06	0.0450654	1.32931	196.155	198.8	3.3	Up
M196T303	1.07304e+07	1.09909e+07	4.59	7.6742e+06	7.60279e+06	3.17	1.4	0.48	0.000496702	3.3	0.00849625	1.41619	196.206	302.7	5	Up
M196T86	4.30536e+06	4.52419e+06	9.07	2.37963e+06	2.39247e+06	3.51	1.81	0.86	0.000511365	3.29	0.00856516	1.41614	196.083	85.6	1.4	Up
M196T89	624542	621162	8.66	802025	755033	13.08	0.78	-0.36	0.0494697	1.31	0.140599	1.17322	196.134	89.2	1.5	Down
M197T225	2.56163e+07	2.6135e+07	6.04	4.68999e+07	4.61931e+07	3.36	0.55	-0.87	0.000113825	3.94	0.00416413	1.43019	197.129	224.7	3.7	Down
M197T241	1.74703e+06	1.64376e+06	10.33	2.13027e+06	2.10243e+06	3.07	0.82	-0.29	0.0293891	1.53	0.0999968	1.23386	197.081	241	4	Down
M197T300	1.02875e+06	986106	32.67	363813	237365	65.7	2.83	1.5	0.0461125	1.34	0.134334	1.18385	197.118	299.7	5	Up
M197T303	1.38672e+06	1.4193e+06	7.37	954024	945628	1.87	1.45	0.54	0.00112926	2.95	0.0134554	1.40302	197.21	302.7	5	Up
M197T317	1.34684e+06	1.32001e+06	10.03	1.07272e+06	1.04336e+06	8.33	1.26	0.33	0.0380687	1.42	0.11843	1.20771	197.118	316.7	5.3	Up
M197T385	6.29659e+06	6.30222e+06	5.95	3.0744e+06	3.04533e+06	7.92	2.05	1.03	0.000229514	3.64	0.00562724	1.42527	197.154	384.5	6.4	Up
M197T46	1.15862e+08	1.18763e+08	6.25	9.1521e+07	9.09713e+07	1.58	1.27	0.34	0.00344046	2.46	0.0249143	1.37322	197.101	45.8	0.8	Up
M197T49	5.77719e+07	5.81146e+07	5.39	3.98161e+07	38345913	9.19	1.45	0.54	0.00352143	2.45	0.0253062	1.37226	196.865	48.8	0.8	Up
M198T111	2.76838e+06	2.72713e+06	6.68	1.81384e+06	1.72267e+06	11.92	1.53	0.61	0.00525183	2.28	0.0321961	1.35526	198.079	110.5	1.8	Up
M198T225	2.49867e+06	2.48811e+06	7.94	4.89778e+06	4.91861e+06	4.27	0.51	-0.97	0.000204707	3.69	0.0053976	1.42553	198.132	224.7	3.7	Down
M198T290	8.04691e+07	7.65732e+07	8.4	5.97444e+07	5.92276e+07	3.78	1.35	0.43	0.00475375	2.32	0.0303077	1.35977	198.128	290.4	4.8	Up
M198T327	4.88928e+06	4955377	8.25	3.72163e+06	3.78578e+06	4.69	1.31	0.39	0.00809981	2.09	0.0426777	1.33567	198.149	326.5	5.4	Up
M198T358	3.2923e+06	3.19028e+06	15.43	2.0146e+06	1.98571e+06	7.58	1.63	0.71	0.00774349	2.11	0.0414913	1.33763	198.185	357.7	6	Up
M198T374	2.82347e+06	2.91078e+06	6.31	2.07819e+06	2.05798e+06	10.04	1.36	0.44	0.0108857	1.96	0.051664	1.31864	198.185	374.4	6.2	Up
M198T42	6.18293e+07	5.78816e+07	14.58	3.2049e+07	3.32709e+07	10.01	1.93	0.95	0.00291599	2.54	0.0225596	1.37915	198.21	42.1	0.7	Up
M199T105	2.60541e+06	2.60816e+06	8.91	651815	657444	3.41	4	2	1.51799e-05	4.82	0.00190178	1.43814	199.144	105.3	1.8	Up
M199T217	1.11722e+06	1.12348e+06	3.54	930501	949664	4.89	1.2	0.26	0.00648841	2.19	0.0370664	1.34743	199.157	216.6	3.6	Up
M199T290	1.20864e+07	1.15051e+07	8.83	9.19184e+06	9.12619e+06	1.39	1.31	0.39	0.00578408	2.24	0.0343088	1.35116	199.132	290.4	4.8	Up
M199T327	454501	474898	9.36	329505	333914	5.67	1.38	0.46	0.00782197	2.11	0.0417261	1.3372	199.153	326.5	5.4	Up
M199T358_1	1.01342e+06	966919	10.26	629350	625793	4.66	1.61	0.69	0.001746	2.76	0.0169589	1.39298	199.17	357.7	6	Up
M199T358_2	375321	337604	23.86	192418	192626	4.04	1.95	0.96	0.0082163	2.09	0.042973	1.33361	199.189	357.7	6	Up
M199T41	1.51758e+07	1.39245e+07	22.3	6.90346e+06	7.51524e+06	26.19	2.2	1.14	0.0179414	1.75	0.0719316	1.2822	198.712	41.1	0.7	Up
M199T49	5.52564e+07	5.59251e+07	8.29	3.91081e+07	39173671	3.84	1.41	0.5	0.002962	2.53	0.0227815	1.37824	198.863	48.7	0.8	Up
M199T62	4.85407e+06	4.89433e+06	3.93	3.33823e+06	3.34204e+06	3.14	1.45	0.54	0.000213199	3.67	0.00548797	1.42577	199.009	61.7	1	Up
M199T83	4.50573e+06	4.4523e+06	2.14	2.79203e+06	2.82515e+06	2.19	1.61	0.69	1.10733e-05	4.96	0.0017235	1.43908	199.085	83.5	1.4	Up
M200T190	3.27312e+09	3.29813e+09	6.97	2.79583e+09	2.81354e+09	2.77	1.17	0.23	0.0231516	1.64	0.0851932	1.26109	200.048	189.8	3.2	Up
M200T290	712274	713497	10.34	563791	562620	3.38	1.26	0.34	0.021657	1.66	0.0816196	1.26515	200.135	290.5	4.8	Up
M200T318	5.04059e+06	4.90955e+06	7.64	3.1054e+06	3.13206e+06	2.97	1.62	0.7	0.000494771	3.31	0.00848211	1.41631	200.144	317.5	5.3	Up
M200T355	3.3114e+07	3.37387e+07	7.14	2.28519e+07	2.28618e+07	5.08	1.45	0.54	0.00193444	2.71	0.0179283	1.39067	200.165	354.9	5.9	Up
M200T49	5.68431e+06	5.626e+06	3.78	4.40463e+06	4.44178e+06	5.47	1.29	0.37	0.00266855	2.57	0.0213802	1.38084	199.991	49	0.8	Up
M200T500	80705397	8.11822e+07	11.14	4.61728e+07	4.5871e+07	3.22	1.75	0.81	0.00119739	2.92	0.0138117	1.40239	200.201	500.3	8.3	Up
M200T87_2	5.66223e+06	5.44154e+06	16.03	3.13503e+06	3.18083e+06	11.06	1.81	0.85	0.00625438	2.2	0.0362938	1.34853	200.103	87	1.4	Up
M201T190	3.20234e+08	3.23639e+08	6.95	2.77197e+08	2.78701e+08	3.01	1.16	0.21	0.0316426	1.5	0.105139	1.22934	201.051	189.8	3.2	Up
M201T215	1.86346e+06	1.87345e+06	5.94	1.60268e+06	1.5707e+06	7.3	1.16	0.22	0.0488971	1.31	0.139423	1.17548	201.11	214.5	3.6	Up
M201T243	1.12152e+06	1.08505e+06	15.18	598755	601783	3.08	1.87	0.91	0.00214849	2.67	0.0189532	1.38742	201.103	243	4	Up
M201T258	495705	490405	3.19	262803	259093	4.03	1.89	0.92	2.74061e-05	4.56	0.00236834	1.43706	201.16	258	4.3	Up
M201T317	653283	697588	12.26	390386	394549	5.1	1.67	0.74	0.00301568	2.52	0.0230472	1.37755	201.147	317.3	5.3	Up
M201T355_1	1.55541e+06	1.51371e+06	5	893781	835752	13.66	1.74	0.8	0.00236027	2.63	0.0198666	1.3855	201.149	355.1	5.9	Up
M201T355_2	3.4725e+06	3.55582e+06	5.37	2.24979e+06	2.238e+06	7.41	1.54	0.63	0.00120984	2.92	0.0138861	1.40233	201.168	354.9	5.9	Up
M201T436	2.22844e+06	2.20221e+06	2.65	1.51026e+06	1.48531e+06	3.01	1.48	0.56	7.13856e-05	4.15	0.00337083	1.43333	201.185	436.4	7.3	Up
M201T443	726492	699185	7.82	503811	457511	21.54	1.44	0.53	0.0407498	1.39	0.124046	1.19812	201.196	442.9	7.4	Up
M201T49	1.76261e+07	1.85933e+07	10.11	1.24096e+07	1.23145e+07	10.15	1.42	0.51	0.0139636	1.86	0.0608092	1.30113	200.859	48.8	0.8	Up
M201T494	5.98893e+06	5.82006e+06	7.07	3.42838e+06	3.25524e+06	18.93	1.75	0.8	0.00761349	2.12	0.0410605	1.33869	201.164	494.2	8.2	Up
M201T500	8.66881e+06	8.71119e+06	7.61	5.23934e+06	5.28567e+06	14.3	1.65	0.73	0.00581451	2.24	0.0344327	1.35261	201.205	500.3	8.3	Up
M202T108_2	798784	900456	37.99	2.00696e+06	2.0829e+06	7.21	0.4	-1.33	0.0188704	1.72	0.0742957	1.27626	202.144	108.3	1.8	Down
M202T190_1	1.06595e+09	1.07691e+09	6.73	9.09438e+08	9.16671e+08	2.87	1.17	0.23	0.020881	1.68	0.0795808	1.27045	202.044	189.8	3.2	Up
M202T243	1.9301e+06	1.89244e+06	10.83	1.12888e+06	1.14558e+06	10.72	1.71	0.77	0.00369546	2.43	0.0260727	1.37099	202.087	242.9	4	Up
M202T54_1	6.25365e+06	6.0644e+06	15.43	4.43919e+06	4.3336e+06	13.17	1.41	0.49	0.0421696	1.38	0.126714	1.19539	202.108	53.8	0.9	Up
M202T54_2	8.1081e+08	7.97805e+08	7.31	6.50271e+08	6.59195e+08	10.89	1.25	0.32	0.0431139	1.37	0.128535	1.19353	202.179	53.6	0.9	Up
M202T61	2.91719e+06	2.88356e+06	13.88	728246	434147	76.06	4.01	2	0.0195061	1.71	0.075984	1.2759	202.03	61.2	1	Up
M202T72	559919770	5.62578e+08	6.46	4.66863e+08	4.70865e+08	7.16	1.2	0.26	0.0314393	1.5	0.104672	1.23043	202.18	72.2	1.2	Up
M203T105	3.23247e+06	3.27306e+06	13.25	1.54494e+06	1.42986e+06	12.97	2.09	1.07	0.00226178	2.65	0.0193762	1.38638	203.082	105.5	1.8	Up
M203T110	1.59746e+06	1.60726e+06	2.24	1.73483e+06	1.70501e+06	3.71	0.92	-0.12	0.0297484	1.53	0.100918	1.23453	203.035	110	1.8	Down
M203T111	635263	637399	17.67	361966	345784	12.26	1.76	0.81	0.0110349	1.96	0.0520729	1.3172	203.069	111.1	1.9	Up
M203T138	2.78833e+06	2.85403e+06	7.87	2.3118e+06	2.31627e+06	2.46	1.21	0.27	0.0185602	1.73	0.0735812	1.27964	203.118	138	2.3	Up
M203T169	1.17216e+06	1.1579e+06	5.18	720929	704680	6.69	1.63	0.7	0.000545159	3.26	0.00885077	1.4157	203.139	169	2.8	Up
M203T190	1.04321e+08	1.05027e+08	8.09	8.98505e+07	8.99893e+07	3.27	1.16	0.22	0.0437476	1.36	0.129729	1.19048	203.048	189.8	3.2	Up
M203T305	423793	494625	37	70301.4	70162.3	2.25	6.03	2.59	0.0195814	1.71	0.0761567	1.38611	203.111	304.9	5.1	Up
M203T327	592310	569532	12.75	64456.1	61595.6	7.69	9.19	3.2	1.2405e-05	4.91	0.0017235	1.43915	203.118	327.4	5.5	Up
M203T389	4.86738e+06	5.0705e+06	9.4	3.52936e+06	3.52742e+06	3.53	1.38	0.46	0.00582213	2.23	0.0344496	1.35223	203.091	388.8	6.5	Up
M203T43	1.54115e+08	1.57127e+08	6.9	8.65178e+07	8.71731e+07	3.53	1.78	0.83	0.000221191	3.66	0.00557783	1.42543	203.224	43.3	0.7	Up
M203T48	1.44954e+07	1.46406e+07	8.44	1.11175e+07	1.12927e+07	6.13	1.3	0.38	0.0122643	1.91	0.0557152	1.31175	203.15	48.4	0.8	Up
M203T50	7.28533e+08	7.03892e+08	9.54	5.64458e+08	5.68756e+08	6.44	1.29	0.37	0.0181883	1.74	0.0726494	1.28054	203.053	49.5	0.8	Up
M203T53	5.92628e+07	5.72485e+07	8.33	4.55409e+07	4.45217e+07	4.82	1.3	0.38	0.00867847	2.06	0.0446363	1.33091	203.139	53	0.9	Up
M203T62	2.97873e+06	2.97903e+06	7.05	2.23446e+06	2.09513e+06	11.51	1.33	0.41	0.0191322	1.72	0.0749858	1.27761	203.004	62.3	1	Up
M203T71	2.59052e+07	2.54667e+07	9.64	1.87386e+07	1.90581e+07	2.98	1.38	0.47	0.00515324	2.29	0.0318209	1.35812	203.139	70.6	1.2	Up
M203T78	2.53648e+06	2.61615e+06	14.48	858725	1.00358e+06	30.57	2.95	1.56	0.00686053	2.16	0.0383702	1.34517	203.103	77.5	1.3	Up
M203T81_1	241711	164153	62.6	656628	696248	11.08	0.37	-1.44	0.0304513	1.52	0.102564	1.23381	203.008	80.8	1.3	Down
M203T81_2	2.26527e+06	2.3076e+06	7.33	1.58646e+06	1.55621e+06	6.47	1.43	0.51	0.00328776	2.48	0.0242332	1.37494	203.082	81.1	1.4	Up
M204T104	1.20141e+06	1.13141e+06	12.3	2.93912e+06	2.95327e+06	1.88	0.41	-1.29	0.0049404	2.31	0.0310282	1.42531	204.123	104.2	1.7	Down
M204T284	3.09245e+06	2.89136e+06	13.3	4.79742e+06	4.72928e+06	3.41	0.64	-0.63	0.00444493	2.35	0.0291961	1.36267	204.123	284.5	4.7	Down
M204T43_1	1.93552e+06	1.8794e+06	8.54	1.40806e+06	1.41078e+06	4.71	1.37	0.46	0.0047065	2.33	0.0301266	1.36087	204.135	42.6	0.7	Up
M204T43_2	1.55279e+07	1.54126e+07	11	8.58207e+06	8.58258e+06	1.68	1.81	0.86	0.0100742	2	0.0490774	1.40926	204.227	43.1	0.7	Up
M204T50	4.86153e+07	4.59815e+07	10.19	3.74424e+07	3.85385e+07	5.56	1.3	0.38	0.0171685	1.77	0.0699848	1.28503	204.056	49.6	0.8	Up
M204T54_1	2.5191e+08	2.48136e+08	4.16	1.28275e+08	1.29347e+08	4.72	1.96	0.97	4.9262e-05	4.31	0.00287065	1.43471	204.122	53.6	0.9	Up
M204T72_3	9.52849e+07	9.31548e+07	15.26	4.84149e+07	4.95568e+07	7.62	1.97	0.98	0.00239364	2.62	0.0200385	1.38474	204.122	71.9	1.2	Up
M205T168	2.07323e+06	2.12487e+06	8.38	3.83919e+06	3.7937e+06	4.1	0.54	-0.89	0.000348716	3.46	0.006934	1.42069	205.137	167.8	2.8	Down
M205T34	7.3468e+06	6.96926e+06	17.18	4.82542e+06	4.92587e+06	8.99	1.52	0.61	0.0198743	1.7	0.0768513	1.27297	204.969	33.9	0.6	Up
M205T366	302620	309515	10.3	897566	911600	5.66	0.34	-1.57	9.45153e-05	4.02	0.00389499	1.43131	205.099	366.4	6.1	Down
M205T409	3.02142e+06	2.95017e+06	7.52	2.07578e+06	2.0788e+06	3.61	1.46	0.54	0.00142398	2.85	0.0152186	1.39786	205.144	409.3	6.8	Up
M205T496	3.58667e+06	3.57808e+06	2.68	2.37651e+06	2.25527e+06	13.68	1.51	0.59	0.00598832	2.22	0.0350881	1.35148	205.159	496.2	8.3	Up
M205T50_1	8.29189e+06	7.93764e+06	11.83	6.28373e+06	6.31749e+06	6.33	1.32	0.4	0.0227788	1.64	0.0843367	1.25916	205.058	49.6	0.8	Up
M205T50_2	1.65341e+07	1.61807e+07	5.22	1.93475e+07	1.91536e+07	7.61	0.85	-0.23	0.041917	1.38	0.126428	1.19445	205.068	49.6	0.8	Down
M205T54	2.53909e+07	2.6386e+07	14.53	1.24932e+07	1.234e+07	11.59	2.03	1.02	0.00297033	2.53	0.0228226	1.37818	205.126	53.7	0.9	Up
M205T551	8.21134e+07	8.13971e+07	7.07	6.17136e+07	6.08882e+07	2.32	1.33	0.41	0.0026572	2.58	0.0213304	1.38254	205.086	550.8	9.2	Up
M205T61	6.23901e+06	5.8134e+06	12.99	3.5103e+06	3.1092e+06	20.47	1.78	0.83	0.0121713	1.91	0.0554543	1.31043	205.029	60.6	1	Up
M205T72	8.62303e+06	8.11411e+06	18.31	3.57325e+06	3.76592e+06	11.74	2.41	1.27	0.00215584	2.67	0.0189711	1.38772	205.127	71.9	1.2	Up
M206T106	973178	1.00587e+06	6.89	1.89696e+06	1.95419e+06	11.76	0.51	-0.96	0.00118365	2.93	0.013766	1.40161	206.139	105.8	1.8	Down
M206T303	6.57741e+06	6.36599e+06	7.52	1.10989e+07	1.11926e+07	2.09	0.59	-0.75	0.000291433	3.54	0.00633834	1.42231	206.082	302.8	5	Down
M206T327	2.75649e+06	2.81735e+06	22.85	1.68582e+06	1.65493e+06	4.48	1.64	0.71	0.0271235	1.57	0.094987	1.24645	206.082	326.5	5.4	Up
M206T408	938697	913666	12.01	550815	545459	3.65	1.7	0.77	0.00178101	2.75	0.0171197	1.39197	206.154	407.9	6.8	Up
M206T420	3414534	3.49127e+06	4.98	2.3401e+06	2.29615e+06	5.23	1.46	0.55	0.000825406	3.08	0.0111394	1.40891	206.067	420.3	7	Up
M206T439	1.0797e+06	1.12336e+06	15.32	549121	574197	9.84	1.97	0.98	0.00351201	2.45	0.0252553	1.37262	206.121	439	7.3	Up
M206T551	9.95293e+06	1.00056e+07	5.38	7.24677e+06	7.01111e+06	7.65	1.37	0.46	0.00399372	2.4	0.0273886	1.36855	206.089	550.8	9.2	Up
M206T580	2.29091e+06	2.39242e+06	7.76	164091	89070.6	95.72	13.96	3.8	0.0308531	1.51	0.103502	1.35506	206.19	580.1	9.7	Up
M206T62	1.35269e+06	1.13371e+06	32.61	354542	206876	89.06	3.82	1.93	0.040665	1.39	0.123858	1.19583	205.988	62.3	1	Up
M207T122	1.18711e+07	1.16498e+07	7.28	5.55599e+06	5.15549e+06	23.83	2.14	1.1	0.00514954	2.29	0.0318071	1.35669	207.113	121.8	2	Up
M207T255	647497	673283	14.24	234499	158897	66.47	2.76	1.47	0.0353317	1.45	0.112947	1.21358	207.123	255.5	4.3	Up
M207T303	658401	657380	10.11	1.21778e+06	1.24108e+06	11.86	0.54	-0.89	0.00252944	2.6	0.0207036	1.38318	207.085	302.8	5	Down
M207T330	1.70281e+07	1.62416e+07	12.08	9.93807e+06	9.78434e+06	3.97	1.71	0.78	0.00173484	2.76	0.0169145	1.39292	207.16	330.2	5.5	Up
M207T45	1.10587e+07	1.08423e+07	5.21	6.2167e+06	6.34015e+06	3.67	1.78	0.83	9.59868e-05	4.02	0.00393274	1.4313	207.051	45.3	0.8	Up
M207T48_1	1.00938e+08	1.03544e+08	7.05	7.45815e+07	7.37803e+07	3.9	1.35	0.44	0.00306325	2.51	0.0232386	1.37729	206.894	47.6	0.8	Up
M207T55	2.99033e+06	2.95839e+06	21.43	372102	371580	11.33	8.04	3.01	0.000125005	3.9	0.00434888	1.43004	206.967	55.5	0.9	Up
M207T98	2.32146e+06	2.20256e+06	12.38	4.93832e+06	5.01714e+06	12.46	0.47	-1.09	0.00171621	2.77	0.0168262	1.39318	207.088	98.3	1.6	Down
M208T122	1.27134e+06	1.25169e+06	2.92	528183	533816	11.48	2.41	1.27	0.00021776	3.66	0.0055417	1.42546	208.117	121.5	2	Up
M208T236	3.72628e+06	3.56715e+06	9.9	9.19959e+06	9.30037e+06	3.17	0.41	-1.3	0.0001034	3.99	0.00407543	1.43031	208.061	236.3	3.9	Down
M208T317	278677	294066	10.98	214492	202733	9.84	1.3	0.38	0.0386046	1.41	0.119463	1.20348	208.17	316.7	5.3	Up
M208T41	821348	738900	26.72	2.69063e+06	2.70577e+06	9.01	0.31	-1.71	0.0015307	2.82	0.0158059	1.39593	208.046	40.9	0.7	Down
M208T48	6.41464e+06	6.4553e+06	9.29	2.2139e+06	2.09487e+06	14.78	2.9	1.53	0.000418764	3.38	0.0076863	1.41884	207.973	48	0.8	Up
M208T70	398552	478286	44.85	111322	103024	16.23	3.58	1.84	0.0222925	1.65	0.0832189	1.26534	208.072	69.6	1.2	Up
M209T102	1.28432e+07	1.29703e+07	10	7.53958e+06	7606224	3.05	1.7	0.77	0.000970706	3.01	0.0122725	1.40625	209.093	101.6	1.7	Up
M209T181	4.35084e+07	4.45954e+07	8.18	2.63126e+07	2.53539e+07	9.85	1.65	0.73	0.00239153	2.62	0.0200286	1.3851	209.138	180.8	3	Up
M209T203	768665	743152	5.99	1.55396e+06	1.56702e+06	3.33	0.49	-1.02	5.57668e-05	4.25	0.00299319	1.43464	209.129	203	3.4	Down
M209T236	278911	293247	11.32	885482	859369	8.6	0.31	-1.67	0.000156487	3.81	0.00479602	1.42809	209.064	236.4	3.9	Down
M209T274	307516	288056	51.37	718043	736177	10.39	0.43	-1.22	0.0424877	1.37	0.127387	1.19513	209.118	274.1	4.6	Down
M209T293	543442	576371	14.1	827181	838602	8.52	0.66	-0.61	0.0125578	1.9	0.0566593	1.30927	209.1	293.4	4.9	Down
M209T312	1.7156e+06	1.85046e+06	30.17	871432	890292	7.95	1.97	0.98	0.0302584	1.52	0.102121	1.23198	209.154	312	5.2	Up
M209T454	5.92004e+06	5.26187e+06	21.87	3.69239e+06	3.59942e+06	5.14	1.6	0.68	0.0208132	1.68	0.0793782	1.27125	209.154	453.7	7.6	Up
M209T470	1.38289e+07	1.38578e+07	4.41	5.18998e+06	5.1295e+06	7.28	2.66	1.41	3.65606e-05	4.44	0.00261523	1.43621	209.19	469.7	7.8	Up
M209T48	6.22554e+07	6.59344e+07	11.06	4.71759e+07	4.59121e+07	4.85	1.32	0.4	0.0187641	1.73	0.0740141	1.27867	208.891	47.6	0.8	Up
M209T638_1	2.33078e+07	2.38055e+07	10.34	3.42613e+07	3.31885e+07	14.5	0.68	-0.56	0.0203518	1.69	0.0781685	1.27127	209.154	637.6	10.6	Down
M209T638_2	3.72683e+06	3.64081e+06	14.82	5.33936e+06	5.12703e+06	13.83	0.7	-0.52	0.0353084	1.45	0.112911	1.21589	209.178	637.6	10.6	Down
M210T111	5.86937e+06	5.93861e+06	5.62	4.56359e+06	4.61201e+06	2.19	1.29	0.36	0.0020365	2.69	0.0184143	1.39012	210.171	110.8	1.8	Up
M210T180	3.5227e+06	3.70688e+06	21.92	1.39664e+06	965725	61.04	2.52	1.33	0.0438691	1.36	0.129952	1.18996	210.142	180	3	Up
M210T258	7.16819e+06	7.22837e+06	7.87	2.87997e+06	2.74861e+06	14.29	2.49	1.32	0.000586477	3.23	0.00921108	1.4148	210.113	257.8	4.3	Up
M210T295	692620	670875	8.8	447915	431000	10.44	1.55	0.63	0.00482165	2.32	0.0305747	1.36145	210.149	295.4	4.9	Up
M210T470	1.69922e+06	1.66095e+06	4.51	154916	162669	11.56	10.97	3.46	5.32461e-06	5.27	0.00137388	1.44006	210.194	469.8	7.8	Up
M210T677	5.92019e+06	6.56558e+06	34.72	667700	668953	6.15	8.87	3.15	0.00965371	2.02	0.047786	1.41157	210.088	676.8	11.3	Up
M211T251	8.20238e+06	7.96532e+06	6.93	5.41638e+06	5.22951e+06	6.58	1.51	0.6	0.00157025	2.8	0.0159632	1.39694	211.144	251.3	4.2	Up
M211T258	666085	705561	15.74	248318	245772	5.26	2.68	1.42	0.000607838	3.22	0.00942367	1.41401	211.116	257.8	4.3	Up
M211T412	4.51104e+07	4.38e+07	9.08	3.18657e+07	3.21684e+07	1.86	1.42	0.5	0.00280933	2.55	0.0220369	1.37937	211.169	411.6	6.9	Up
M211T42	807046	791556	35.16	1.87502e+06	2.00253e+06	12.62	0.43	-1.22	0.0169046	1.77	0.0691693	1.28544	211.093	42.4	0.7	Down
M211T517	3.40735e+06	3.23707e+06	9.63	1.47513e+06	1.32533e+06	33.96	2.31	1.21	0.0115573	1.94	0.0536159	1.31604	211.109	517.3	8.6	Up
M211T53	3.43565e+07	3.31698e+07	8.54	1.57434e+07	1.56211e+07	2.79	2.18	1.13	0.000107253	3.97	0.00412519	1.43028	211.105	53	0.9	Up
M211T54	1.66596e+07	1.6661e+07	4.39	1.08484e+07	1.08661e+07	0.92	1.54	0.62	7.85507e-05	4.1	0.00352412	1.43273	211.069	53.7	0.9	Up
M211T69	6.24481e+06	6.20258e+06	17.58	2.06291e+06	2.2711e+06	48.56	3.03	1.6	0.026639	1.57	0.0940533	1.2456	211.106	68.7	1.1	Up
M212T121	240785	245954	3.9	136767	142340	8.28	1.76	0.82	0.000465731	3.33	0.00813702	1.41699	212.024	121.2	2	Up
M212T251	738774	732687	10.71	520773	506700	16.65	1.42	0.5	0.035185	1.45	0.112661	1.21694	212.148	251.1	4.2	Up
M212T282	3.73978e+06	3.91402e+06	11.03	1.69627e+06	1.80196e+06	12.05	2.2	1.14	0.001266	2.9	0.0142394	1.40076	212.165	282.5	4.7	Up
M212T351	5.45533e+06	5.34388e+06	9.32	3.28071e+06	3.31412e+06	3.25	1.66	0.73	0.000857269	3.07	0.0113882	1.40765	212.165	351.1	5.9	Up
M212T412	5.99282e+06	5.90424e+06	8.89	4.31911e+06	4.29564e+06	5.62	1.39	0.47	0.00567557	2.25	0.033869	1.35293	212.173	411.6	6.9	Up
M212T43	2.08975e+07	2.04095e+07	6.8	2.8007e+07	2.88745e+07	5.85	0.75	-0.42	0.00480246	2.32	0.0304976	1.35997	212.103	42.8	0.7	Down
M212T45	2.65191e+06	2.63845e+06	17.75	3.68164e+06	3.69725e+06	8.31	0.72	-0.47	0.0419565	1.38	0.126451	1.19314	212.041	45	0.8	Down
M212T632	8.97822e+06	9.10716e+06	11.69	1.04787e+06	1.01947e+06	16.16	8.57	3.1	4.80366e-05	4.32	0.00285051	1.43493	212.201	632.5	10.5	Up
M213T108	1.12765e+06	1.08647e+06	9.22	679286	669345	10.04	1.66	0.73	0.00283873	2.55	0.0221745	1.37974	213.008	108.4	1.8	Up
M213T385	3.37934e+06	3.24156e+06	17.55	1.39216e+06	1.29629e+06	13.02	2.43	1.28	0.00201484	2.7	0.0183178	1.39069	213.149	384.6	6.4	Up
M213T41	752354	752971	13.03	2.05913e+06	2.02088e+06	8.96	0.37	-1.45	0.000381838	3.42	0.00733034	1.41957	213.024	40.6	0.7	Down
M213T49	1.36004e+07	1.4041e+07	9.4	8.46397e+06	8.27731e+06	9.64	1.61	0.68	0.00372958	2.43	0.0262196	1.37064	212.84	48.8	0.8	Up
M213T54_1	1.79088e+07	17808903	7.14	1.18587e+07	1.19421e+07	3.07	1.51	0.59	0.000784895	3.11	0.010835	1.41	212.999	53.8	0.9	Up
M213T56	5.0778e+06	4.83614e+06	8.36	1.60902e+06	1.5421e+06	14.51	3.16	1.66	0.000259205	3.59	0.00598297	1.42421	212.975	56.1	0.9	Up
M213T72	8.37802e+06	7.33771e+06	22.37	4.47909e+06	4.39317e+06	6.65	1.87	0.9	0.00886543	2.05	0.0452755	1.33213	213.124	72.2	1.2	Up
M213T75	7.56587e+06	7.66601e+06	7.34	6.55015e+06	6.42738e+06	3.49	1.16	0.21	0.0392657	1.41	0.120853	1.20407	213.095	74.8	1.2	Up
M213T92	1.57134e+07	1.52619e+07	13.84	7.51768e+06	8.42669e+06	21.52	2.09	1.06	0.00861139	2.06	0.0443649	1.33279	213.123	92.3	1.5	Up
M214T219	2.65525e+06	2.70417e+06	5.3	1.46162e+06	1.4482e+06	3.85	1.82	0.86	9.70277e-05	4.01	0.00396788	1.43155	214.155	218.7	3.6	Up
M214T266	1.29083e+07	1.32793e+07	7.26	1.01458e+07	1.02013e+07	4.04	1.27	0.35	0.00797302	2.1	0.0421789	1.33626	214.063	265.7	4.4	Up
M214T275	1.30672e+06	1.32036e+06	11.07	623894	604034	7.42	2.09	1.07	0.000671822	3.17	0.00999526	1.41163	214.181	274.8	4.6	Up
M214T315	547318	576337	13.39	346087	350079	5.52	1.58	0.66	0.0063818	2.2	0.0367089	1.34795	214.123	314.6	5.2	Up
M214T384	1.01354e+08	9.99437e+07	8.77	5.39101e+07	5.19788e+07	6.85	1.88	0.91	0.000578518	3.24	0.00917249	1.41441	214.181	384.2	6.4	Up
M214T46	1.5185e+07	1.55333e+07	7.93	9.99474e+06	10077138	7.94	1.52	0.6	0.00311402	2.51	0.0234841	1.37623	214.056	45.6	0.8	Up
M214T85	2.74828e+06	2.5732e+06	11.84	4.21113e+06	3.96874e+06	20.19	0.65	-0.62	0.0335175	1.47	0.109075	1.22057	214.108	84.6	1.4	Down
M214T92	1.23061e+06	1.26357e+06	37.73	374327	477954	49.08	3.29	1.72	0.0443349	1.35	0.130861	1.18837	214.127	92.4	1.5	Up
M215T266	1.34487e+06	1.33341e+06	10.12	1.01309e+06	1.00341e+06	5.7	1.33	0.41	0.0136591	1.86	0.0598439	1.30237	215.067	265.6	4.4	Up
M215T384_1	3.86384e+06	3.73338e+06	12.85	1.79224e+06	1.83681e+06	6.4	2.16	1.11	0.000737382	3.13	0.0104663	1.41063	215.164	384.1	6.4	Up
M215T384_2	1.24856e+07	1.22093e+07	7.17	6.43396e+06	6.3421e+06	6.37	1.94	0.96	0.000266865	3.57	0.00606928	1.42362	215.184	384.3	6.4	Up
M215T43_2	2.53201e+07	2.61008e+07	9.91	1.62223e+07	1.62328e+07	2.9	1.56	0.64	0.00192216	2.72	0.0178649	1.39142	215.223	43.4	0.7	Up
M215T49	1.46751e+07	1.53205e+07	10.87	8.65737e+06	8.60377e+06	3.75	1.7	0.76	0.00154889	2.81	0.0158832	1.39589	214.837	48.9	0.8	Up
M215T54_3	8.39115e+06	8.36837e+06	5.14	5.60658e+06	5.8078e+06	8.36	1.5	0.58	0.00216469	2.66	0.0189904	1.3868	215.139	53.6	0.9	Up
M215T72_2	6.17107e+06	6.0717e+06	8.18	4.10832e+06	4.25849e+06	6.43	1.5	0.59	0.00251743	2.6	0.0206521	1.38265	215.139	72.2	1.2	Up
M216T266	3.91047e+06	3.92529e+06	5.06	3.04639e+06	3.09386e+06	5.38	1.28	0.36	0.00435845	2.36	0.0288355	1.36362	216.06	265.7	4.4	Up
M216T327	2.11578e+06	2.1757e+06	5.52	1.82992e+06	1.84217e+06	5.24	1.16	0.21	0.0309844	1.51	0.103779	1.23139	216.16	326.6	5.4	Up
M216T358	2.32192e+07	2.20575e+07	10.12	1.43484e+07	1.41289e+07	4.8	1.62	0.69	0.00162917	2.79	0.0162985	1.39464	216.197	357.7	6	Up
M216T383	6.44894e+06	6.39047e+06	8.33	5.50947e+06	5.472e+06	3.04	1.17	0.23	0.038046	1.42	0.118393	1.20464	216.16	382.7	6.4	Up
M216T43_2	2.14022e+06	2.01847e+06	19.36	538115	261432	98.2	3.98	1.99	0.0377248	1.42	0.117749	1.20878	216.226	43	0.7	Up
M216T89	1.51042e+06	1.50448e+06	3.94	1.65846e+06	1.66335e+06	3.14	0.91	-0.13	0.032228	1.49	0.106455	1.22398	216.196	88.9	1.5	Down
M217T149	4.89283e+06	4.8297e+06	3.97	3.07318e+06	3.05308e+06	3.26	1.59	0.67	9.45263e-05	4.02	0.00389499	1.43184	217.097	149.2	2.5	Up
M217T192	2.5706e+06	2.44556e+06	8.91	1.88909e+06	1.89924e+06	1.64	1.36	0.44	0.00394388	2.4	0.0271462	1.36932	217.097	192.5	3.2	Up
M217T231	3.01691e+06	2.92273e+06	7.22	2.3706e+06	2.35402e+06	5.52	1.27	0.35	0.0097321	2.01	0.0480487	1.32391	217.134	230.5	3.8	Up
M217T241	3.21113e+07	3.27205e+07	7.67	3.8159e+07	3.81518e+07	1.88	0.84	-0.25	0.0195689	1.71	0.0761464	1.27395	217.097	241	4	Down
M217T288	3.25007e+07	3.33162e+07	5.89	1.78306e+07	1.80409e+07	5.34	1.82	0.87	0.000208112	3.68	0.00543557	1.4262	217.191	287.9	4.8	Up
M217T295	939165	945625	5.55	727223	712131	5.18	1.29	0.37	0.00427567	2.37	0.0284878	1.36542	217.155	295.4	4.9	Up
M217T358	2.99089e+06	2.87342e+06	12.54	1.7074e+06	1.71859e+06	2.71	1.75	0.81	0.00156355	2.81	0.01594	1.39524	217.2	357.7	6	Up
M217T41	364836	329999	41.66	931313	864457	12.64	0.39	-1.35	0.0164493	1.78	0.0679347	1.28708	217.047	40.5	0.7	Down
M217T449	1.27422e+06	1.21865e+06	10.16	890728	897855	2.34	1.43	0.52	0.00381483	2.42	0.0265775	1.36877	217.122	448.6	7.5	Up
M217T463	1.29286e+06	1.33262e+06	9.23	866699	848523	11.85	1.49	0.58	0.0098869	2	0.0484597	1.32305	217.122	462.6	7.7	Up
M217T47	3.08314e+08	3.08755e+08	3.43	2.14022e+08	2.13833e+08	3.42	1.44	0.53	0.000199372	3.7	0.00532166	1.42675	216.923	47	0.8	Up
M217T49	4.7726e+06	4.7287e+06	3.98	2.72672e+06	2.79545e+06	9.37	1.75	0.81	0.000711928	3.15	0.0102938	1.41102	216.834	48.7	0.8	Up
M217T69	1.79959e+06	1.80423e+06	12.36	1.3773e+06	1.34144e+06	6.95	1.31	0.39	0.0324181	1.49	0.106847	1.2248	217.129	68.6	1.1	Up
M217T95	1.01074e+06	1.00534e+06	1.66	493436	485136	8.15	2.05	1.03	0.000111463	3.95	0.00416413	1.43064	217.155	95.3	1.6	Up
M218T123	1.04676e+06	1.05134e+06	1.4	2.3449e+06	2.18021e+06	13.77	0.45	-1.16	0.00852498	2.07	0.0440454	1.41621	218.138	123.4	2.1	Down
M218T288	3.57372e+06	3.58881e+06	5.05	1.74275e+06	1777427	4.11	2.05	1.04	4.55939e-05	4.34	0.00283768	1.43535	218.195	287.9	4.8	Up
M218T325	381486	394011	7.89	171603	179895	8.68	2.22	1.15	0.000325165	3.49	0.00666127	1.4216	217.991	325.1	5.4	Up
M218T47	6.88177e+06	7.20228e+06	11.88	4.73137e+06	4.45848e+06	16.79	1.45	0.54	0.0324888	1.49	0.106943	1.2253	217.926	47	0.8	Up
M218T56_2	3.55813e+07	3.54732e+07	9.32	1.57267e+07	1.59926e+07	5.96	2.26	1.18	0.000221322	3.65	0.00557783	1.42506	218.139	56	0.9	Up
M218T79	1.11612e+08	1.06978e+08	8.94	4.87996e+07	5.02575e+07	7.04	2.29	1.19	0.000224661	3.65	0.00560333	1.4251	218.139	79.1	1.3	Up
M219T113	380547	376125	6.41	228904	209732	18.75	1.66	0.73	0.00932545	2.03	0.0467221	1.32606	219.134	113.3	1.9	Up
M219T243	7.1186e+07	7.4611e+07	10.1	3.87743e+07	3.89309e+07	6.51	1.84	0.88	0.001039	2.98	0.0128042	1.4052	219.113	243	4	Up
M219T319	5.89656e+06	6.10464e+06	8.19	4.61505e+06	4.47437e+06	10.02	1.28	0.35	0.0300735	1.52	0.101642	1.23332	219.138	319	5.3	Up
M219T41	476214	433995	30.16	3.559e+06	3.77057e+06	18.97	0.13	-2.9	0.000580225	3.24	0.00917941	1.41479	218.984	40.6	0.7	Down
M219T435	724897	751863	6.73	604067	608318	3.34	1.2	0.26	0.014841	1.83	0.063407	1.29755	219.095	434.7	7.2	Up
M219T451	2.0317e+06	1.97362e+06	10.02	1.18907e+06	1.18268e+06	12.24	1.71	0.77	0.0040818	2.39	0.0277767	1.36738	219.138	450.8	7.5	Up
M219T46	8.3778e+07	8.57959e+07	8.87	6.27446e+07	6.32279e+07	3.62	1.34	0.42	0.00699521	2.16	0.0389053	1.34321	219.083	45.6	0.8	Up
M219T47	1.01491e+08	1.01304e+08	6.3	7.12348e+07	7.13038e+07	3.73	1.42	0.51	0.0011237	2.95	0.0134262	1.40271	218.92	47	0.8	Up
M219T472	1.84196e+06	1.85456e+06	5.2	1.31049e+06	1.3558e+06	7.38	1.41	0.49	0.00299033	2.52	0.0229181	1.37815	219.196	471.5	7.9	Up
M219T49	7.20469e+07	7.14723e+07	7.95	4.44731e+07	4.49354e+07	1.99	1.62	0.7	0.000524614	3.28	0.00867975	1.41558	219.027	49.3	0.8	Up
M219T505	824392	849053	13.17	46249.3	48352.7	12.73	17.82	4.16	1.22303e-05	4.91	0.0017235	1.43856	219.211	504.6	8.4	Up
M219T51_2	3.22524e+06	3.11061e+06	16.92	7.16705e+06	7.30933e+06	5.57	0.45	-1.15	0.00136039	2.87	0.0147795	1.40037	219.171	51.3	0.9	Down
M219T541	1.21783e+07	1.1852e+07	11.28	8.62298e+06	8.64523e+06	2.97	1.41	0.5	0.00680378	2.17	0.0381836	1.34638	219.175	540.9	9	Up
M219T79	1.14267e+07	1.10187e+07	8.36	4.72304e+06	4.79557e+06	6.16	2.42	1.27	0.000119904	3.92	0.00425141	1.42994	219.142	79.1	1.3	Up
M220T243	9.67196e+06	1.00801e+07	12.1	5.61726e+06	5.598e+06	2.1	1.72	0.78	0.00182062	2.74	0.0173146	1.39214	220.117	243	4	Up
M220T305	850771	1.07068e+06	53.24	146487	133432	23.51	5.81	2.54	0.0183159	1.74	0.0729667	1.28036	220.137	304.7	5.1	Up
M220T319	908185	885645	17.06	606977	605479	5.65	1.5	0.58	0.0186634	1.73	0.0738291	1.27749	220.142	319	5.3	Up
M220T398	724044	727241	7.08	540231	550081	9.51	1.34	0.42	0.0132257	1.88	0.0585377	1.30515	220.17	397.8	6.6	Up
M220T46	5.63104e+06	5.19633e+06	22.97	3.75514e+06	3.6434e+06	6.21	1.5	0.58	0.0426573	1.37	0.127648	1.19008	220.087	45.6	0.8	Up
M220T541	1.62149e+06	1.5549e+06	17.04	1.04006e+06	1.0434e+06	8.26	1.56	0.64	0.0154191	1.81	0.065145	1.29232	220.178	540.8	9	Up
M221T135	4.55439e+06	4.61689e+06	5.82	3.56349e+06	3.56699e+06	4.86	1.28	0.35	0.00512477	2.29	0.0317264	1.35799	221.17	134.8	2.2	Up
M221T163	811481	873851	14.61	560476	552127	2.72	1.45	0.53	0.015663	1.81	0.0657907	1.29299	221.065	163.3	2.7	Up
M221T183	7.21271e+06	7.3594e+06	6.24	5.72028e+06	6.09528e+06	11.39	1.26	0.33	0.0385046	1.41	0.1193	1.20369	221.092	183.1	3.1	Up
M221T204	5.05103e+07	5.06864e+07	6.16	3.81092e+07	3.81562e+07	2.26	1.33	0.41	0.00179898	2.74	0.0172318	1.39212	221.17	204.3	3.4	Up
M221T243	511997	540262	12.25	291606	301239	10.8	1.76	0.81	0.00448881	2.35	0.029322	1.36391	221.119	243.1	4.1	Up
M221T277	117339	45296.3	110.53	3.10443e+06	2.97275e+06	9.53	0.04	-4.73	0.0260748	1.58	0.0926619	1.36678	221.175	277.2	4.6	Down
M221T391	1.10207e+06	1.1753e+06	12.53	757103	782749	7.72	1.46	0.54	0.0134289	1.87	0.0591703	1.30412	221.075	390.6	6.5	Up
M221T417	533662	533852	4.08	448637	442950	6.53	1.19	0.25	0.0169176	1.77	0.0692097	1.28726	221.118	417.2	7	Up
M221T43	2.88265e+06	2.91794e+06	5.3	308708	320184	17.79	9.34	3.22	3.54584e-05	4.45	0.00258469	1.43572	221.15	43	0.7	Up
M221T49_1	5.35362e+06	5.1051e+06	9.13	3.39137e+06	3.47368e+06	6.78	1.58	0.66	0.00219565	2.66	0.0191196	1.38874	221.023	48.9	0.8	Up
M221T50	8.18308e+07	8.0436e+07	12.7	3.94685e+07	3.96371e+07	6.24	2.07	1.05	0.00087595	3.06	0.0115623	1.40675	221.185	49.5	0.8	Up
M221T536	1.31359e+07	12817789	8.88	1.0733e+07	1.08122e+07	4.74	1.22	0.29	0.0254385	1.59	0.0911037	1.25325	221.154	535.8	8.9	Up
M221T64	2.44564e+06	2.33771e+06	15.07	1.22451e+06	1.19383e+06	19.31	2	1	0.00757213	2.12	0.0409477	1.33831	220.954	63.5	1.1	Up
M222T204_1	1.36923e+07	1.39141e+07	5.34	1.0371e+07	1.03463e+07	0.42	1.32	0.4	0.012093	1.92	0.0551957	1.40716	221.672	204.3	3.4	Up
M222T204_2	2.01602e+06	1.97449e+06	7.77	1.51142e+06	1.5093e+06	0.83	1.33	0.42	0.0220906	1.66	0.0826846	1.37683	222.173	204.3	3.4	Up
M222T230	930637	1.01084e+06	17.52	648636	676679	8.34	1.43	0.52	0.040641	1.39	0.12382	1.1981	222.08	230.1	3.8	Up
M222T337	8.00916e+07	8.08675e+07	8.17	5.65681e+07	5.67694e+07	3.81	1.42	0.5	0.00274448	2.56	0.0217361	1.38107	222.185	336.8	5.6	Up
M222T356	2.991e+06	2.90237e+06	7.96	2.12773e+06	2.19093e+06	13.14	1.41	0.49	0.0187219	1.73	0.0739124	1.27698	222.148	355.7	5.9	Up
M222T40	242054	322598	72.59	15348.2	10293.9	59.91	15.77	3.98	0.0326261	1.49	0.107179	1.22373	222.153	39.9	0.7	Up
M222T50	8.38966e+06	8.388e+06	7.27	3.96625e+06	4.0604e+06	4.55	2.12	1.08	0.000113911	3.94	0.00416413	1.43035	222.189	49.5	0.8	Up
M222T66	7.61682e+06	7.81947e+06	8.89	5.44011e+06	5.03731e+06	12.88	1.4	0.49	0.0189482	1.72	0.0745071	1.27767	222.113	65.7	1.1	Up
M222T87	878773	874001	2.43	458442	441577	9.08	1.92	0.94	0.000253015	3.6	0.00594183	1.42432	222.085	86.9	1.4	Up
M223T179	1.24692e+06	1.28497e+06	30.05	631810	655651	16.77	1.97	0.98	0.03501	1.46	0.112316	1.21594	223.109	178.8	3	Up
M223T242	3.91805e+07	4.04844e+07	9.08	2.64568e+07	2.65288e+07	1.6	1.48	0.57	0.00201603	2.7	0.0183209	1.38987	223.154	241.5	4	Up
M223T337	1.14763e+07	1.16084e+07	7.02	7.7023e+06	7.55065e+06	15	1.49	0.58	0.0132122	1.88	0.058501	1.30455	223.189	336.8	5.6	Up
M223T448	2.02674e+06	2.06069e+06	4.7	1.64142e+06	1.6376e+06	6.68	1.23	0.3	0.0110577	1.96	0.0521361	1.31715	223.097	448.2	7.5	Up
M223T48	2.4685e+07	2.56985e+07	9.52	1.61629e+07	1.67486e+07	7.44	1.53	0.61	0.00413855	2.38	0.0279436	1.36617	222.868	47.6	0.8	Up
M223T550	2.41654e+06	2.36608e+06	17.21	1.50717e+06	1546678	7.05	1.6	0.68	0.0123801	1.91	0.0560627	1.31197	223.097	549.8	9.2	Up
M223T58	1.9588e+07	1.82268e+07	15.06	1.30168e+07	1.29472e+07	17.39	1.5	0.59	0.0351288	1.45	0.112581	1.21644	222.88	58.4	1	Up
M224T119	2.62187e+07	3.03241e+07	28.81	7.07918e+06	7.00344e+06	1.98	3.7	1.89	0.02024	1.69	0.0778614	1.38622	224.132	118.5	2	Up
M224T165	3.68735e+07	38054469	22.7	6.50549e+06	7.78411e+06	34.83	5.67	2.5	0.00281698	2.55	0.0220655	1.38009	224.132	165.4	2.8	Up
M224T199	3.86114e+06	3.68455e+06	9.68	2.96554e+06	2.92467e+06	3.42	1.3	0.38	0.0107648	1.97	0.0512671	1.32064	224.186	198.6	3.3	Up
M224T215	1.7482e+06	1.77053e+06	7.99	1.41744e+06	1.36627e+06	6.5	1.23	0.3	0.0246082	1.61	0.0890416	1.25489	224.186	214.5	3.6	Up
M224T242	4.11995e+06	4.33859e+06	10.18	2.81616e+06	2.83018e+06	0.99	1.46	0.55	0.0241051	1.62	0.0877065	1.37294	224.158	241.5	4	Up
M224T390	8.21158e+06	8.53893e+06	6.95	6.43498e+06	6.26481e+06	5.52	1.28	0.35	0.00926224	2.03	0.0465144	1.32854	224.092	389.6	6.5	Up
M224T397	272295	254479	18.39	62856.2	28094	106.52	4.33	2.12	0.0388036	1.41	0.119873	1.20541	224.165	397.2	6.6	Up
M224T41	6.84578e+06	8.18918e+06	38.62	31274941	2.94326e+07	10.42	0.22	-2.19	0.0042622	2.37	0.0284418	1.36647	223.991	40.5	0.7	Down
M224T567	3.96599e+07	3.86583e+07	6.85	2.61952e+07	2.59772e+07	8.2	1.51	0.6	0.00245627	2.61	0.0203896	1.38524	223.989	566.7	9.4	Up
M224T69	1.36512e+07	1.3936e+07	9.57	9.33399e+06	9.15794e+06	3.44	1.46	0.55	0.00318746	2.5	0.0238116	1.37594	224.128	69.2	1.2	Up
M225T250_1	6.24096e+06	6.41018e+06	7.49	5.12268e+06	5.21923e+06	9.25	1.22	0.28	0.0469722	1.33	0.135838	1.18195	224.972	250.2	4.2	Up
M225T250_2	3.72472e+06	3.85457e+06	11.26	2.78478e+06	2.77054e+06	0.9	1.34	0.42	0.049614	1.3	0.14088	1.30642	225.222	249.9	4.2	Up
M225T264	499549	509868	19.61	949694	908677	8.15	0.53	-0.93	0.00646464	2.19	0.0370125	1.3467	225.149	264.2	4.4	Down
M225T273	910018	862849	11.06	582533	501369	24.72	1.56	0.64	0.0361543	1.44	0.114412	1.21088	225.111	273.1	4.6	Up
M225T275	505515	481479	12.62	336495	345361	9.22	1.5	0.59	0.0106134	1.97	0.0507643	1.3217	225.16	275.4	4.6	Up
M225T32	1.16948e+06	1.09516e+06	12.58	828678	760317	17.32	1.41	0.5	0.0428613	1.37	0.127944	1.19129	224.988	32.4	0.5	Up
M225T321	2.89282e+06	2.83711e+06	6.1	3.46081e+06	3.48317e+06	3.02	0.84	-0.26	0.00984911	2.01	0.0483473	1.32315	225.149	321.1	5.4	Down
M225T40	1.87425e+06	1.67837e+06	18.78	7.81206e+06	7.59955e+06	5.09	0.24	-2.06	0.000181929	3.74	0.00510108	1.4275	224.991	40.4	0.7	Down
M225T432	4.14872e+06	4.07455e+06	6.33	3.1043e+06	3.11753e+06	2.08	1.34	0.42	0.00162108	2.79	0.0162588	1.3944	225.149	431.8	7.2	Up
M225T48_1	1.80323e+07	1.83782e+07	3.45	1.18521e+07	1.11853e+07	10.97	1.52	0.61	0.00283912	2.55	0.0221745	1.38002	224.865	47.6	0.8	Up
M225T48_2	2.50311e+07	2.58319e+07	8.03	1.81182e+07	1.80199e+07	1.42	1.38	0.47	0.0026232	2.58	0.0211771	1.38245	225.035	47.9	0.8	Up
M225T58	5.78325e+06	6.04022e+06	9.1	4.30579e+06	4.01086e+06	15.38	1.34	0.43	0.0417605	1.38	0.126166	1.19745	224.877	58.4	1	Up
M225T69	1.3865e+06	1.43748e+06	6.87	916501	952101	10.72	1.51	0.6	0.00528	2.28	0.0323165	1.35632	225.132	68.9	1.1	Up
M226T250	3.12631e+07	3.19119e+07	7.42	2.1586e+07	2.20117e+07	4.88	1.45	0.53	0.00208407	2.68	0.0186533	1.38909	226.072	249.6	4.2	Up
M226T311	2.19322e+06	2.20272e+06	3.55	1.75504e+06	1.73478e+06	3.66	1.25	0.32	0.00161726	2.79	0.016244	1.39483	226.16	310.8	5.2	Up
M226T321	284286	289810	4.21	408733	419483	4.81	0.7	-0.52	0.000631634	3.2	0.00963393	1.41263	226.153	321.1	5.4	Down
M226T374	9.58361e+07	9.16405e+07	8.63	7.19387e+07	6.96586e+07	10.95	1.33	0.41	0.0217142	1.66	0.0816932	1.26576	226.18	374.4	6.2	Up
M226T40	1.33721e+06	1.33311e+06	1.09	7.44414e+06	7.42083e+06	1.27	0.18	-2.48	5.93318e-09	8.23	0.000128596	1.44286	225.987	40.4	0.7	Down
M226T432	437685	431338	11.32	347023	361022	8.08	1.26	0.33	0.0462852	1.33	0.13462	1.18147	226.152	431.6	7.2	Up
M226T438	3.90099e+06	3.78164e+06	5.87	2.75368e+06	2.73619e+06	3.14	1.42	0.5	0.000789575	3.1	0.0108518	1.40899	226.18	437.6	7.3	Up
M226T52	2.71059e+07	2.60259e+07	16.75	1.73645e+07	1.797e+07	6.97	1.56	0.64	0.0133395	1.87	0.058932	1.30353	226.082	52.4	0.9	Up
M226T54	1.53419e+07	1.51874e+07	12.36	9.69644e+06	9.5934e+06	5.09	1.58	0.66	0.00411699	2.39	0.0279103	1.36753	226.045	53.8	0.9	Up
M226T563	3.55805e+07	3.61139e+07	4.64	2.90556e+07	2.9678e+07	6.51	1.22	0.29	0.0122181	1.91	0.0555632	1.31274	226.159	563	9.4	Up
M226T657	2.33955e+07	2.35122e+07	27.93	3.01283e+06	3.06383e+06	6.76	7.77	2.96	0.00029485	3.53	0.00637402	1.42187	226.216	657.4	11	Up
M226T680	1.66175e+07	1.63907e+07	13.79	3.12534e+06	3.04152e+06	6.83	5.32	2.41	4.66094e-05	4.33	0.00283768	1.43475	226.216	679.7	11.3	Up
M226T70	3.32896e+07	3.39553e+07	7.76	1.8922e+07	1.95118e+07	6.32	1.76	0.82	0.000658003	3.18	0.00989012	1.41285	226.082	69.5	1.2	Up
M227T161	1.216e+07	1.21178e+07	2.96	1.40445e+06	1.36139e+06	10.89	8.66	3.11	4.60621e-06	5.34	0.00132594	1.44064	227.176	161.2	2.7	Up
M227T183	1.58069e+07	1.57154e+07	3.25	1.06073e+07	1.08411e+07	5.29	1.49	0.58	0.000383935	3.42	0.00733866	1.41989	227.08	182.8	3	Up
M227T244	516786	490393	18.32	817879	815120	1.47	0.63	-0.66	0.044183	1.35	0.130526	1.31852	227.139	244.4	4.1	Down
M227T250	3.09817e+06	3.30605e+06	14.8	1.97953e+06	1.92792e+06	8.29	1.57	0.65	0.0119545	1.92	0.0547427	1.31267	227.074	249.5	4.2	Up
M227T301	759435	738069	11.72	1.25162e+06	1.24061e+06	9.22	0.61	-0.72	0.00416914	2.38	0.0280482	1.36579	227.128	300.5	5	Down
M227T312	2.87775e+06	2.75867e+06	7.65	1.89961e+06	1.93836e+06	16.14	1.51	0.6	0.0157459	1.8	0.0660036	1.29117	227.164	311.9	5.2	Up
M227T323	1.16441e+06	1.12481e+06	7.02	987652	958841	5.85	1.18	0.24	0.0339825	1.47	0.109947	1.21734	227.212	323.5	5.4	Up
M227T325	281485	278349	2.04	172864	172575	2.49	1.63	0.7	1.23532e-05	4.91	0.0017235	1.43875	227.119	324.7	5.4	Up
M227T374	1.26027e+07	1.22217e+07	6.04	1.05172e+07	1.02417e+07	7.11	1.2	0.26	0.0267792	1.57	0.0943431	1.24514	227.184	374.4	6.2	Up
M227T43	5.55322e+07	5.50912e+07	11.74	2.92242e+07	2.85505e+07	5.14	1.9	0.93	0.000982107	3.01	0.0123541	1.40601	227.113	42.7	0.7	Up
M227T443	2.53841e+06	2.47336e+06	7.03	2.06841e+06	2.03291e+06	3.33	1.23	0.3	0.0100651	2	0.049067	1.32212	227.126	442.5	7.4	Up
M227T46	9.17998e+08	9.38283e+08	4.18	5.2707e+08	5.01406e+08	14.32	1.74	0.8	0.00263557	2.58	0.0212197	1.38206	226.951	45.6	0.8	Up
M227T52	2.98566e+06	3.48246e+06	35.55	873896	904527	24.28	3.42	1.77	0.0127299	1.9	0.0571475	1.30769	227.085	52.1	0.9	Up
M227T563	6.10737e+06	6.15951e+06	2.74	4.94853e+06	4.97609e+06	1.27	1.23	0.3	0.000277667	3.56	0.00621068	1.42248	227.163	563	9.4	Up
M227T568	1.47165e+07	1.45871e+07	16.7	5.68092e+06	5.81014e+06	9.27	2.59	1.37	0.00104619	2.98	0.0128728	1.40543	227.128	568.5	9.5	Up
M227T637_2	7.5026e+06	8.1498e+06	16.08	1.04186e+07	9.94637e+06	11.3	0.72	-0.47	0.0462374	1.34	0.134553	1.18102	227.184	637.4	10.6	Down
M227T70	2.82104e+06	2.79265e+06	7.65	1.68878e+06	1.73699e+06	6.01	1.67	0.74	0.00081356	3.09	0.0110414	1.41009	227.087	69.5	1.2	Up
M228T121	1.65885e+06	1.62061e+06	11.77	237632	237358	4.26	6.98	2.8	1.10098e-05	4.96	0.0017235	1.43881	227.996	120.7	2	Up
M228T123	450369	395707	21.88	211378	167294	38.66	2.13	1.09	0.0304158	1.52	0.102477	1.23164	228.068	122.7	2	Up
M228T198	232479	233616	6.83	733571	723426	4.3	0.32	-1.66	1.60575e-05	4.79	0.00191515	1.43865	228.178	198.2	3.3	Down
M228T412	1.09318e+09	1.14891e+09	8.94	7.78215e+08	7.77914e+08	0.15	1.4	0.49	0.0239036	1.62	0.0871907	1.37624	228.196	411.6	6.9	Up
M228T429	2.21146e+07	2.16995e+07	37.12	9.035e+06	8.46359e+06	18.35	2.45	1.29	0.0250559	1.6	0.0901199	1.25086	228.269	428.6	7.1	Up
M228T43	4.72195e+06	4.79182e+06	7.75	2.8314e+06	2.88014e+06	3.5	1.67	0.74	0.000510334	3.29	0.00856113	1.41631	228.117	42.7	0.7	Up
M228T46	3.00675e+07	3.03661e+07	11.06	1.95135e+07	1.86606e+07	8.88	1.54	0.62	0.00622956	2.21	0.0361945	1.34872	227.954	45.5	0.8	Up
M228T557	3.70557e+07	3.59904e+07	11.64	1.90924e+07	1.8904e+07	9.49	1.94	0.96	0.00151732	2.82	0.0157301	1.39691	228.232	556.8	9.3	Up
M228T568	1.48082e+07	1.46059e+07	2.72	1.06652e+07	1.05665e+07	8.01	1.39	0.47	0.00245375	2.61	0.0203793	1.38447	228.232	567.6	9.5	Up
M228T646	1.2142e+08	1.2998e+08	17.09	8.02846e+07	7.97998e+07	12.62	1.51	0.6	0.0324893	1.49	0.106943	1.227	228.196	646.3	10.8	Up
M228T70	6.84918e+06	6.78087e+06	2.77	5.79552e+06	5.89045e+06	6.68	1.18	0.24	0.0162393	1.79	0.0673512	1.29064	228.098	70	1.2	Up
M229T173	2.73409e+06	2.53077e+06	15.32	1.80802e+06	1.84833e+06	6.06	1.51	0.6	0.0116271	1.93	0.0538014	1.31217	229.119	173.2	2.9	Up
M229T208	2.01796e+06	2.03098e+06	17.45	1.48575e+06	1.46218e+06	3.57	1.36	0.44	0.0470569	1.33	0.136005	1.18062	229.118	208.3	3.5	Up
M229T412_1	1.76743e+07	17881388	4.64	1.28906e+07	1.27387e+07	2.16	1.37	0.46	0.000448589	3.35	0.00797598	1.41777	229.18	411.6	6.9	Up
M229T429	3.30763e+06	3.22717e+06	35.31	1.2766e+06	1.09502e+06	26.02	2.59	1.37	0.0214192	1.67	0.0809625	1.26585	229.273	428.6	7.1	Up
M229T46	1.09571e+07	1.07168e+07	6.78	7.00738e+06	7.12509e+06	9.9	1.56	0.64	0.00299372	2.52	0.022936	1.37669	228.955	45.5	0.8	Up
M229T54	7.50987e+07	7.48397e+07	4.67	4.37423e+07	4.23311e+07	7.39	1.72	0.78	0.00040548	3.39	0.00758926	1.41914	229.154	53.8	0.9	Up
M229T568	1.46777e+06	1.83677e+06	52.16	294241	326146	49.48	4.99	2.32	0.0388489	1.41	0.119962	1.2037	229.236	567.6	9.5	Up
M229T72	7.78881e+07	7.91011e+07	15.87	4.50131e+07	4.49896e+07	4.02	1.73	0.79	0.00498188	2.3	0.0312073	1.3587	229.154	72.4	1.2	Up
M229T89	411322	415077	7.79	1.15828e+06	1.03097e+06	30.45	0.36	-1.49	0.00443165	2.35	0.0291419	1.36245	229.032	88.5	1.5	Down
M230T412_1	2.33542e+06	2.35927e+06	8.3	1.49774e+06	1.471e+06	6.37	1.56	0.64	0.00185036	2.73	0.0174435	1.39191	230.183	411.7	6.9	Up
M230T412_2	1.13288e+07	1.1212e+07	6.56	7.9143e+06	7.9657e+06	2.47	1.43	0.52	0.000890287	3.05	0.0116875	1.40735	230.203	411.6	6.9	Up
M230T426	4.77534e+06	4.49278e+06	21.81	3.21271e+06	3.17205e+06	7.32	1.49	0.57	0.0419392	1.38	0.126451	1.19587	230.248	425.8	7.1	Up
M230T64	2.03049e+06	1.69289e+06	32.2	6.31314e+06	6.17023e+06	9.24	0.32	-1.64	0.00307838	2.51	0.0233056	1.3779	229.976	64	1.1	Down
M230T72	8.63299e+06	8.29974e+06	21.49	5.06976e+06	4.93699e+06	11.31	1.7	0.77	0.0197019	1.71	0.0764597	1.2739	230.158	72.4	1.2	Up
M231T224	868818	800079	20.68	468411	464494	11.28	1.85	0.89	0.00997153	2	0.0487642	1.32153	231.113	224.1	3.7	Up
M231T264	2.54055e+06	2.60526e+06	8.97	1.92361e+06	1.92196e+06	0.73	1.32	0.4	0.0342139	1.47	0.110481	1.34608	231.15	264	4.4	Up
M231T324	391150	321547	32.88	160530	145733	25.94	2.44	1.28	0.0183839	1.74	0.0731135	1.2793	231.207	324.1	5.4	Up
M231T41	2.26353e+06	2.15508e+06	10.25	5.34789e+06	5327105	7.2	0.42	-1.24	0.00026609	3.57	0.00606438	1.42327	231.035	40.8	0.7	Down
M231T599	2.92518e+06	2.80892e+06	20.57	591470	269167	99.79	4.95	2.31	0.026774	1.57	0.0943424	1.24649	231.079	598.9	10	Up
M231T92	2.62698e+08	2.49478e+08	12.64	9.76026e+07	9.80685e+07	3.04	2.69	1.43	0.000176211	3.75	0.00499365	1.4269	231.134	92.3	1.5	Up
M232T141	7.40361e+07	7.42713e+07	8.48	3.18963e+07	3.4985e+07	20.79	2.32	1.21	0.00344283	2.46	0.0249149	1.37376	232.155	140.6	2.3	Up
M232T275_2	687516	692787	7.86	262835	266181	4.59	2.62	1.39	5.46968e-05	4.26	0.00299319	1.43395	232.191	274.8	4.6	Up
M232T324	661648	654835	5.72	389449	402010	11.62	1.7	0.76	0.00220552	2.66	0.0191382	1.38792	232.17	323.8	5.4	Up
M232T407	1.11233e+06	1.03818e+06	15.87	745525	776658	15.86	1.49	0.58	0.0367758	1.43	0.11572	1.21087	232.134	407	6.8	Up
M232T56	9.72597e+06	9.90552e+06	10.37	4.74843e+06	3.84131e+06	35.37	2.05	1.03	0.0197981	1.7	0.0766805	1.2744	231.972	56.1	0.9	Up
M232T79	4.50722e+06	4.14411e+06	15.35	1.9489e+06	1.94427e+06	29	2.31	1.21	0.0111128	1.95	0.0522777	1.31537	232.13	79.5	1.3	Up
M232T92	2.82322e+07	2.73955e+07	14.8	1.05105e+07	1.05521e+07	1.02	2.69	1.43	0.00707745	2.15	0.0392218	1.42153	232.137	92.3	1.5	Up
M233T121	286291	263459	17.62	44764.2	40083	35.36	6.4	2.68	0.00102865	2.99	0.0127254	1.40385	232.975	120.8	2	Up
M233T141	8.65998e+06	7.90553e+06	22.36	3.24231e+06	2.73954e+06	37.16	2.67	1.42	0.0131385	1.88	0.0583212	1.30383	233.158	140.6	2.3	Up
M233T277	5.94085e+06	6290118	10.57	4.21052e+06	4.21212e+06	0.49	1.41	0.5	0.0325041	1.49	0.106966	1.35274	233.093	276.9	4.6	Up
M233T297	6.83815e+06	7.12252e+06	10.01	1.06247e+06	1.07023e+06	5.9	6.44	2.69	1.10734e-05	4.96	0.0017235	1.439	233.093	296.7	4.9	Up
M233T407	360388	360149	7.06	1.04147e+06	1.03477e+06	5.1	0.35	-1.53	2.97078e-05	4.53	0.00242027	1.43669	233.117	407.4	6.8	Down
M233T44	3.61001e+06	3.65581e+06	2.57	1.50956e+06	1.59266e+06	32.25	2.39	1.26	0.0451713	1.35	0.132482	1.31756	233.088	44.4	0.7	Up
M233T45	5.84476e+07	5.77273e+07	3.51	4.849e+07	4.98864e+07	5.66	1.21	0.27	0.0085018	2.07	0.0439673	1.33152	232.908	45.3	0.8	Up
M233T47	5.17443e+07	5.05216e+07	7.31	3.32007e+07	3.21138e+07	5.97	1.56	0.64	0.00117226	2.93	0.0137101	1.40329	232.896	47	0.8	Up
M233T543	2.99356e+07	3.06851e+07	7.65	2.18901e+07	2.20406e+07	3.58	1.37	0.45	0.00328264	2.48	0.0242164	1.37554	233.19	543.2	9.1	Up
M233T85	559004	587912	9.21	956671	816159	27.88	0.58	-0.78	0.0328685	1.48	0.107742	1.22309	233.122	84.8	1.4	Down
M233T92	1.98676e+06	1.64141e+06	31.05	655409	682401	26.37	3.03	1.6	0.00901395	2.05	0.045769	1.3295	233.14	92.2	1.5	Up
M234T235	714889	717141	5.9	521689	528688	4.47	1.37	0.45	0.00185397	2.73	0.0174633	1.39149	234.133	235	3.9	Up
M234T321	4.01791e+06	4.27826e+06	12.25	2.06674e+06	2.06907e+06	0.93	1.94	0.96	0.0118808	1.93	0.0545328	1.40813	234.207	321.4	5.4	Up
M234T325	337949	338830	5.9	189658	188011	5.71	1.78	0.83	0.000259188	3.59	0.00598297	1.42332	234.035	325.1	5.4	Up
M234T400	306964	303623	2.88	256457	257339	6.11	1.2	0.26	0.0098191	2.01	0.0482721	1.32301	234.222	400.1	6.7	Up
M234T42	3.01448e+06	2.93536e+06	16.82	1.97331e+06	1.9989e+06	2.52	1.53	0.61	0.0470398	1.33	0.135975	1.30487	234.182	42.1	0.7	Up
M234T474	1.26965e+06	1.21097e+06	10.6	248678	235757	17.25	5.11	2.35	0.000136555	3.86	0.00458156	1.42903	234.162	473.9	7.9	Up
M234T543	5.21765e+06	5.01189e+06	9.2	3.59229e+06	3.62141e+06	12.21	1.45	0.54	0.0131055	1.88	0.058287	1.30791	234.194	543.2	9.1	Up
M234T59	4.66626e+06	4.78677e+06	10.27	3.28825e+06	3.30285e+06	1.16	1.42	0.5	0.0280374	1.55	0.0969809	1.36137	234.025	59	1	Up
M234T62	4.41768e+07	4.23731e+07	11.5	3.14119e+07	3.13222e+07	0.86	1.41	0.49	0.0345344	1.46	0.111129	1.34476	233.982	61.7	1	Up
M234T623	1.91101e+07	1.99066e+07	23.71	1.14275e+07	1.02775e+07	17.49	1.67	0.74	0.0440413	1.36	0.130278	1.18684	234.132	623.3	10.4	Up
M235T216	491559	497872	4.41	431378	419289	6.33	1.14	0.19	0.0412125	1.38	0.125156	1.19653	235.186	215.8	3.6	Up
M235T243	1.86717e+06	1.75903e+06	17.86	948535	974714	11.17	1.97	0.98	0.00501063	2.3	0.0313221	1.35959	235.108	243	4	Up
M235T266	1.15367e+06	1.14831e+06	6.87	768892	784141	5.7	1.5	0.59	0.00143828	2.84	0.015296	1.39809	235.181	266.4	4.4	Up
M235T272	1.15229e+06	1.12986e+06	3.91	800967	823218	4.98	1.44	0.52	0.00058474	3.23	0.00919714	1.41531	235.082	272.2	4.5	Up
M235T296	1.31914e+06	1.14716e+06	29.49	1.34721e+07	1.2523e+07	16.09	0.1	-3.35	0.000221319	3.65	0.00557783	1.42517	235.191	296.3	4.9	Down
M235T325_1	1.12127e+06	1.1288e+06	2.5	796613	781787	4.7	1.41	0.49	0.000358772	3.45	0.00707554	1.4209	234.993	325.3	5.4	Up
M235T325_2	1.93876e+06	2.02872e+06	9.41	1.28568e+06	1.26385e+06	5.2	1.51	0.59	0.00297347	2.53	0.0228373	1.37837	235.154	324.7	5.4	Up
M235T450	5.01824e+06	5.05707e+06	8.87	6.57222e+06	6.4737e+06	3.74	0.76	-0.39	0.00826124	2.08	0.043156	1.33361	235.133	450	7.5	Down
M235T46	5.71251e+06	5.59918e+06	7.01	4.00958e+06	3.91444e+06	9.38	1.42	0.51	0.00598434	2.22	0.0350881	1.3507	235.058	46.3	0.8	Up
M235T464	7.13911e+06	6.69493e+06	10.99	2.83069e+06	2.8949e+06	6.48	2.52	1.33	0.000219064	3.66	0.0055597	1.42525	235.07	464.2	7.7	Up
M235T47	2.03788e+07	2.08175e+07	8.86	1.30707e+07	1.30979e+07	1.43	1.56	0.64	0.0120295	1.92	0.0549826	1.40372	234.893	47.1	0.8	Up
M235T472	1.04152e+07	1.08412e+07	9.77	5.79969e+06	5.96398e+06	16.46	1.8	0.84	0.00654277	2.18	0.037259	1.34673	235.133	472.3	7.9	Up
M235T50	8.1972e+07	7.83317e+07	15.6	4.36222e+07	4.32166e+07	13.45	1.88	0.91	0.00585324	2.23	0.0345771	1.35165	235.164	50.1	0.8	Up
M235T526	3.00531e+07	3.02703e+07	1.44	1.83384e+07	1.84437e+07	1.12	1.64	0.71	1.24709e-06	5.9	0.000930066	1.44169	235.169	526.2	8.8	Up
M235T555	1.09149e+07	8.97787e+06	35.04	5.82947e+06	5.95676e+06	6.27	1.87	0.9	0.0374127	1.43	0.117146	1.21086	235.17	554.5	9.2	Up
M236T215	244728	244007	1.09	223280	223125	4.92	1.1	0.13	0.033583	1.47	0.109176	1.21986	236.157	214.5	3.6	Up
M236T296	39309.8	35184	42.53	1.65715e+06	1.67641e+06	12.56	0.02	-5.4	0.000115527	3.94	0.00419421	1.43004	236.194	296	4.9	Down
M236T364	341181	352064	8.92	914801	901415	5.86	0.37	-1.42	9.36091e-05	4.03	0.00387192	1.4316	236.129	364	6.1	Down
M236T383	5.77617e+06	5.69936e+06	4.03	3.58372e+06	3.58827e+06	5.11	1.61	0.69	0.000218099	3.66	0.0055417	1.42529	236.163	382.8	6.4	Up
M236T40	1.31784e+06	1.3965e+06	10.37	1.92575e+06	1.92345e+06	4.28	0.68	-0.55	0.00456619	2.34	0.0295602	1.36297	235.952	40.4	0.7	Down
M236T458	3.30028e+06	3.13264e+06	20.43	1.64259e+06	1.72832e+06	14.28	2.01	1.01	0.00860347	2.07	0.0443452	1.33094	236.106	458.3	7.6	Up
M236T464	1.86595e+06	1.75474e+06	18.99	361801	171004	104.48	5.16	2.37	0.0288057	1.54	0.0987608	1.23877	235.571	464.2	7.7	Up
M236T472	829569	837795	13.21	113356	86971.7	47.7	7.32	2.87	0.0015344	2.81	0.015825	1.39688	236.137	471.7	7.9	Up
M236T50	9.93456e+06	1.06284e+07	15.55	4.51502e+06	4.53693e+06	4.79	2.2	1.14	0.00136463	2.86	0.0148107	1.3995	236.168	50.1	0.8	Up
M237T216	612848	609537	6.72	439327	406828	13.17	1.39	0.48	0.0154246	1.81	0.0651556	1.29493	237.124	215.7	3.6	Up
M237T270	1.131e+07	1.18819e+07	9.89	7.88312e+06	7.83561e+06	1.31	1.43	0.52	0.0245176	1.61	0.088829	1.36935	237.17	270.2	4.5	Up
M237T279	282464	286751	27.44	687070	667832	6.49	0.41	-1.28	0.00567229	2.25	0.0338588	1.35208	237.201	279.2	4.7	Down
M237T285	6.28678e+06	6.45783e+06	8.5	4.05242e+06	4.10349e+06	4.67	1.55	0.63	0.00155376	2.81	0.0158925	1.3964	237.17	285.2	4.8	Up
M237T34	4.02113e+06	3.83838e+06	15.59	1.1319e+06	1.11092e+06	3.6	3.55	1.83	0.000152855	3.82	0.00474443	1.42796	236.938	34.4	0.6	Up
M237T364	504094	541533	18.24	339875	358953	11.76	1.48	0.57	0.0427114	1.37	0.127722	1.19171	237.124	364.2	6.1	Up
M237T505	5.05793e+06	5.06021e+06	0.86	1.18643e+06	1.2168e+06	11.51	4.26	2.09	0.00207869	2.68	0.0186377	1.43647	237.222	504.8	8.4	Up
M237T51	1.24254e+06	1.25531e+06	77.58	106558	108484	45.28	11.66	3.54	0.0319704	1.5	0.105855	1.2281	237.181	51.1	0.9	Up
M237T54	1.26107e+08	1.22045e+08	6.41	1.05317e+08	1.04154e+08	2.03	1.2	0.26	0.00944213	2.02	0.0471106	1.32851	236.998	54.1	0.9	Up
M237T97	2.25358e+06	2.21809e+06	25.02	1.36819e+06	1.34288e+06	5.08	1.65	0.72	0.032543	1.49	0.107021	1.22611	237.087	96.8	1.6	Up
M238T272	1.33773e+06	1.21536e+06	18.15	438061	242167	84.57	3.05	1.61	0.0459979	1.34	0.13409	1.18258	238.173	271.5	4.5	Up
M238T298	4.04439e+06	3.97653e+06	9.24	5269243	5.35667e+06	3.5	0.77	-0.38	0.00923654	2.03	0.0464491	1.32611	238.108	298	5	Down
M238T358	712973	728083	10.64	447299	443734	3.44	1.59	0.67	0.00214101	2.67	0.0189266	1.38671	238.178	357.7	6	Up
M238T454	3.8417e+06	3.684e+06	14.64	1.69069e+06	1.77649e+06	23.96	2.27	1.18	0.00772295	2.11	0.0414325	1.33705	238.106	454.4	7.6	Up
M238T50	1.14601e+07	1.11604e+07	18.95	5.79253e+06	5.67536e+06	12.25	1.98	0.98	0.0064183	2.19	0.0368895	1.34668	238.093	50.2	0.8	Up
M238T54	8.58083e+06	8.63427e+06	9.75	6.66752e+06	6.70077e+06	7.25	1.29	0.36	0.0238189	1.62	0.087013	1.25749	238.002	54.1	0.9	Up
M239T416	310032	316334	5.79	927147	872715	21.96	0.33	-1.58	0.00108261	2.97	0.013116	1.40459	239.165	415.5	6.9	Down
M239T431	1.24458e+06	1.1581e+06	13.86	692150	699716	5.18	1.8	0.85	0.00219136	2.66	0.0190975	1.38632	239.212	431	7.2	Up
M239T462	2.37966e+06	2.33467e+06	16.27	1.17215e+06	1.26397e+06	15.66	2.03	1.02	0.00606492	2.22	0.0354125	1.3493	239.201	462.5	7.7	Up
M239T51	2.93375e+06	3.00098e+06	5.39	1.58198e+06	1.73995e+06	19.74	1.85	0.89	0.0074692	2.13	0.0406957	1.33873	238.968	51	0.8	Up
M239T623	2.09903e+06	1.73712e+06	68.6	267388	308790	32.59	7.85	2.97	0.0143573	1.84	0.0619602	1.30089	239.237	623.3	10.4	Up
M240T270	2.10995e+06	2.2172e+06	9.6	1.41236e+06	1.39937e+06	1.79	1.49	0.58	0.00236332	2.63	0.0198846	1.38506	240.181	269.8	4.5	Up
M240T295_2	106955	81570.8	46.03	292195	296809	5.87	0.37	-1.45	0.0467161	1.33	0.135416	1.30695	240.143	295.1	4.9	Down
M240T405	7.16335e+06	6.61189e+06	17.19	1.19461e+06	1.22607e+06	5.22	6	2.58	5.89963e-05	4.23	0.00305176	1.43391	240.232	405.5	6.8	Up
M240T41	1.94598e+06	1.77523e+06	24.48	1.56615e+07	1.62293e+07	8.78	0.12	-3.01	0.000133466	3.87	0.00451285	1.42967	239.966	40.8	0.7	Down
M240T433	7.90471e+06	7.87742e+06	2.09	1.10824e+07	1.05221e+07	11.28	0.71	-0.49	0.00663279	2.18	0.0375926	1.34472	240.196	433	7.2	Down
M241T225	7.61111e+06	7.77857e+06	8.19	1.35988e+07	1.34449e+07	4.16	0.56	-0.84	0.000411732	3.39	0.00765786	1.41914	241.118	224.7	3.7	Down
M241T243	1.30696e+06	1.35753e+06	10.9	725722	735609	9.65	1.8	0.85	0.00239814	2.62	0.0200607	1.38372	241.095	242.9	4	Up
M241T263	58618.6	67272.9	33.75	370080	401836	14.97	0.16	-2.66	0.00143948	2.84	0.0153013	1.39913	241.144	263.2	4.4	Down
M241T309	652487	622596	8.28	950879	994832	10.22	0.69	-0.54	0.00811956	2.09	0.0426857	1.33535	241.167	308.8	5.1	Down
M241T324	465872	474285	8.76	149983	156109	9.78	3.11	1.64	0.000127234	3.9	0.00440504	1.4297	241.191	323.9	5.4	Up
M241T433_2	1.06876e+06	1.07309e+06	0.96	1.31739e+06	1.30797e+06	5.33	0.81	-0.3	0.00260047	2.58	0.0210622	1.38181	241.199	433	7.2	Down
M241T471	859601	905108	12.7	124797	123429	18.09	6.89	2.78	0.000117234	3.93	0.00420689	1.43047	241.178	471.4	7.9	Up
M241T59	1.91345e+06	1.84889e+06	6.99	1.13791e+06	1.2395e+06	18.16	1.68	0.75	0.0109892	1.96	0.0519817	1.31721	240.851	58.7	1	Up
M241T72	6.29303e+07	6.56545e+07	11.51	3.32412e+07	3.25922e+07	4.65	1.89	0.92	0.000996192	3	0.0124806	1.40592	241.155	72.4	1.2	Up
M241T86	5.14901e+06	4.92809e+06	10.52	3.44213e+06	3.49926e+06	3.55	1.5	0.58	0.00313214	2.5	0.0235356	1.3759	241.094	86.4	1.4	Up
M242T108_1	2.71319e+07	2.74187e+07	1.98	2.52725e+07	2.53665e+07	0.93	1.07	0.1	0.00502488	2.3	0.0313859	1.35948	242.1	107.7	1.8	Up
M242T108_2	403433	395709	6.39	505522	493808	4.53	0.8	-0.33	0.00715658	2.15	0.039539	1.34278	242.212	108	1.8	Down
M242T158	449748	478939	11.28	1.94953e+06	2.05197e+06	12.79	0.23	-2.12	0.000137568	3.86	0.00460523	1.42937	242.011	157.6	2.6	Down
M242T207	1.92351e+06	1.86663e+06	21.69	991704	992724	2.11	1.94	0.96	0.0341063	1.47	0.110266	1.34472	242.13	206.6	3.4	Up
M242T221	1.43587e+06	1.41738e+06	5.76	4.32466e+06	4.79233e+06	30.19	0.33	-1.59	0.00552902	2.26	0.033274	1.35347	242.175	221.5	3.7	Down
M242T285	2.01434e+06	2.00966e+06	5.04	871855	912149	14.22	2.31	1.21	0.000725378	3.14	0.0103638	1.41163	242.175	285	4.8	Up
M242T41	1.28707e+07	1.25558e+07	12.25	7.00494e+07	6.46887e+07	19.27	0.18	-2.44	0.000190754	3.72	0.00520745	1.42677	242.001	40.8	0.7	Down
M242T438	1.71865e+07	1.75203e+07	6.13	1.21739e+07	1.25601e+07	6.4	1.41	0.5	0.00268385	2.57	0.0214557	1.38199	242.212	437.6	7.3	Up
M242T486	1.15722e+07	1.25298e+07	17.84	6.88604e+06	6.43402e+06	17.04	1.68	0.75	0.0234495	1.63	0.0860412	1.2577	242.284	486.2	8.1	Up
M242T585	1.18579e+07	1.13265e+07	20.52	7.74906e+06	7.4634e+06	11.5	1.53	0.61	0.0355211	1.45	0.113348	1.21435	242.249	585.2	9.8	Up
M243T175	9.88518e+08	9.99241e+08	8.48	7.48542e+08	7.52587e+08	2.72	1.32	0.4	0.00604058	2.22	0.0353274	1.34986	243.183	174.9	2.9	Up
M243T229_1	1.13121e+07	1.15051e+07	5.18	9.51449e+06	9.54634e+06	4.73	1.19	0.25	0.0133425	1.87	0.058933	1.30639	242.509	229.2	3.8	Up
M243T229_2	3.13817e+06	3.10712e+06	4.02	2.52364e+06	2.60551e+06	8.62	1.24	0.31	0.0170559	1.77	0.0696174	1.28581	242.843	229.2	3.8	Up
M243T262	7.8134e+06	8.19541e+06	8.51	6.1489e+06	6.18754e+06	3.66	1.27	0.35	0.0122893	1.91	0.0557584	1.31008	243.134	261.7	4.4	Up
M243T314	788481	751538	12.8	304596	300768	2.64	2.59	1.37	0.000211555	3.67	0.00547165	1.42642	243.088	314	5.2	Up
M243T396	691531	741051	14.55	498302	468839	12.6	1.39	0.47	0.0449347	1.35	0.131931	1.18607	243.16	396	6.6	Up
M243T41	3.2405e+06	2960381	16.87	2.33312e+07	2.37566e+07	6.35	0.14	-2.85	3.93629e-05	4.4	0.00264878	1.43596	243	40.8	0.7	Down
M243T437	2.43095e+06	2.37166e+06	6.85	1.65764e+06	1.69465e+06	5.92	1.47	0.55	0.00184255	2.73	0.0174199	1.39116	243.215	437.3	7.3	Up
M243T453	1.4068e+06	1.41943e+06	8.22	816036	785434	7.1	1.72	0.79	0.000964268	3.02	0.0122363	1.406	243.085	452.8	7.5	Up
M243T46	7.9025e+07	7.72716e+07	12.1	4.836e+07	4.87594e+07	4.9	1.63	0.71	0.00286696	2.54	0.0222879	1.37852	242.925	45.7	0.8	Up
M243T54	3.09907e+07	3.11149e+07	0.92	2.11929e+07	2.06882e+07	10.98	1.46	0.55	0.0248797	1.6	0.0895902	1.37036	243.182	53.6	0.9	Up
M243T88	6.6916e+06	6.7989e+06	6.78	8.0122e+06	8.08518e+06	5.13	0.84	-0.26	0.0219637	1.66	0.0823277	1.26325	243.098	88.3	1.5	Down
M244T104	4.198e+06	2.8461e+06	60.86	240383	227923	20.41	17.46	4.13	0.00128632	2.89	0.014371	1.39956	244.145	103.9	1.7	Up
M244T115_1	6.2727e+07	6.07861e+07	11.08	4.78814e+07	4.80978e+07	3.71	1.31	0.39	0.0159984	1.8	0.0666571	1.29041	243.685	114.9	1.9	Up
M244T115_2	9.8123e+06	9.70713e+06	5.58	7.99599e+06	8.14947e+06	4.62	1.23	0.3	0.00817493	2.09	0.0428601	1.33514	244.186	114.9	1.9	Up
M244T175_1	3.01525e+08	3.11395e+08	6.25	2.16674e+08	2.15353e+08	3.92	1.39	0.48	0.00157478	2.8	0.0159943	1.39627	243.685	175.1	2.9	Up
M244T175_2	5.1361e+07	5.32965e+07	7.76	3.74777e+07	3.73829e+07	1.71	1.37	0.45	0.00261498	2.58	0.0211513	1.382	244.186	174.9	2.9	Up
M244T202	1.26672e+06	1.24937e+06	4.08	1.52747e+06	1.51327e+06	5.06	0.83	-0.27	0.00741274	2.13	0.0405029	1.34036	244.119	202.4	3.4	Down
M244T294_1	4.6203e+06	4.90214e+06	17.96	3.28378e+06	3.35097e+06	6.21	1.41	0.49	0.0451044	1.35	0.132332	1.18506	243.906	294.3	4.9	Up
M244T295	9.53475e+06	9.51889e+06	8.44	6.70869e+06	6.72678e+06	6.8	1.42	0.51	0.00501556	2.3	0.0313368	1.35869	243.572	294.5	4.9	Up
M244T310	4.62302e+06	4.54171e+06	5.79	4.02643e+06	3.96964e+06	5.2	1.15	0.2	0.036239	1.44	0.114629	1.2141	244.215	310.2	5.2	Up
M244T325	267739	260128	8.38	187705	172214	14.51	1.43	0.51	0.0185441	1.73	0.0735453	1.28049	244.009	325.1	5.4	Up
M244T367	829856	880289	17.63	327744	361460	19.08	2.53	1.34	0.00425808	2.37	0.0284406	1.36601	244.207	367	6.1	Up
M244T374	9.71193e+07	9.73898e+07	3.24	8.04552e+07	8.24408e+07	5.82	1.21	0.27	0.00830739	2.08	0.043319	1.33502	244.191	374.2	6.2	Up
M244T41	3.29998e+06	3.36491e+06	9.22	2.49585e+07	2.49601e+07	4.88	0.13	-2.92	4.91549e-06	5.31	0.00134859	1.44047	243.997	40.8	0.7	Down
M244T45	2.80615e+06	3.02317e+06	14.36	1.28986e+06	1.30144e+06	13.75	2.18	1.12	0.00280793	2.55	0.0220369	1.37979	243.929	45.5	0.8	Up
M244T478	2.01568e+06	2.01589e+06	5.41	1.44928e+06	1.46498e+06	4.62	1.39	0.48	0.00132863	2.88	0.0145954	1.39995	244.227	478.3	8	Up
M244T51_1	3.95525e+07	3.98876e+07	6.26	4.67531e+07	4.62723e+07	2.93	0.85	-0.24	0.0137731	1.86	0.0602092	1.30267	244.08	51	0.8	Down
M244T51_2	1.73299e+07	1.56865e+07	18.07	1.1593e+07	1.19262e+07	7.09	1.49	0.58	0.0221106	1.66	0.082739	1.26221	244.092	50.8	0.8	Up
M244T54	9.16965e+06	9.2075e+06	9	5.45838e+06	5.27051e+06	6.89	1.68	0.75	0.0013691	2.86	0.0148256	1.39947	243.684	53.6	0.9	Up
M244T65	1.06204e+07	1.07519e+07	7.83	6.97359e+06	6.91052e+06	7.76	1.52	0.61	0.00275554	2.56	0.021789	1.3808	244.093	64.9	1.1	Up
M244T88	567710	578918	5.69	700494	697078	3.9	0.81	-0.3	0.00629925	2.2	0.036408	1.34879	244.101	88.4	1.5	Down
M245T114	1.24963e+06	1.24615e+06	15.36	889042	901710	4.2	1.41	0.49	0.0227974	1.64	0.0843769	1.25987	244.687	114	1.9	Up
M245T145	2.56875e+06	2.54777e+06	10.21	900201	935557	7.5	2.85	1.51	0.000142211	3.85	0.00462806	1.42902	245.149	144.9	2.4	Up
M245T175	6.30909e+06	6.32092e+06	7.78	4.80281e+06	4.8625e+06	3.39	1.31	0.39	0.00529226	2.28	0.0323567	1.35677	244.687	174.6	2.9	Up
M245T225	1.01518e+06	1.05814e+06	10.46	295600	347837	48.62	3.43	1.78	0.0195954	1.71	0.0761567	1.27479	245.092	224.9	3.7	Up
M245T246	1.36658e+06	1.43817e+06	13.08	1.75175e+06	1773098	7.61	0.78	-0.36	0.0489297	1.31	0.139466	1.17386	245.231	245.6	4.1	Down
M245T255	733274	741151	7.59	1.09399e+06	1.11437e+06	12.35	0.67	-0.58	0.0095713	2.02	0.0475908	1.32456	245.187	254.5	4.2	Down
M245T257	299863	266298	24.65	760179	762783	8.58	0.39	-1.34	0.00279007	2.55	0.021948	1.37954	245.096	257.2	4.3	Down
M245T355	2.30961e+06	2.36136e+06	5.68	1.82257e+06	1.80011e+06	5.71	1.27	0.34	0.00711393	2.15	0.0393837	1.34295	245.223	354.9	5.9	Up
M245T41	4.16635e+06	3.92051e+06	15.89	6.55212e+06	6.57345e+06	5.64	0.64	-0.65	0.00833326	2.08	0.0433858	1.33561	244.947	40.5	0.7	Down
M245T46	5.95027e+06	6.14256e+06	6.91	3.14567e+06	3.14662e+06	3.7	1.89	0.92	0.000158078	3.8	0.00479859	1.42793	244.924	45.7	0.8	Up
M245T479	5.86388e+06	5.99842e+06	5.6	7.12405e+06	7.00122e+06	3.14	0.82	-0.28	0.00643002	2.19	0.0369427	1.34591	245.19	478.6	8	Down
M245T584	3.36037e+06	3.2531e+06	16.09	2.00264e+06	2.11645e+06	24.4	1.68	0.75	0.0391643	1.41	0.120643	1.20526	245.227	584.2	9.7	Up
M246T108	5.35228e+06	5.04089e+06	13.28	3.31075e+06	3.36206e+06	6.87	1.62	0.69	0.00488594	2.31	0.0308291	1.35927	246.115	108.1	1.8	Up
M246T242_2	2.5629e+07	2.63255e+07	9.01	1.7352e+07	1.82937e+07	10.02	1.48	0.56	0.00811543	2.09	0.0426857	1.3367	246.17	242.1	4	Up
M246T247	2.22225e+06	2.21441e+06	1.14	3.11259e+06	3.10867e+06	4.31	0.71	-0.49	0.000197353	3.7	0.0052873	1.42634	246.206	246.8	4.1	Down
M246T384	1.84535e+06	1.7411e+06	11.14	3.30966e+06	3.46355e+06	8.46	0.56	-0.84	0.00186732	2.73	0.0175281	1.3904	246.152	384	6.4	Down
M246T41	206136	179284	24.61	1.56676e+06	1.55774e+06	6.18	0.13	-2.93	0.0001247	3.9	0.00434524	1.4301	245.995	40.5	0.7	Down
M246T43_2	2.21483e+06	2.53213e+06	26.57	65809.1	68645.9	71.07	33.66	5.07	0.00289949	2.54	0.0224441	1.37816	246.181	42.7	0.7	Up
M246T626	2.47924e+06	2.41337e+06	10.15	1.82329e+06	1.84595e+06	8.98	1.36	0.44	0.017105	1.77	0.0697559	1.28802	246.134	625.5	10.4	Up
M246T68	1.63298e+06	1.59991e+06	3.8	1.21612e+06	1.18757e+06	5.11	1.34	0.43	0.00125013	2.9	0.0141269	1.40096	246.109	68.1	1.1	Up
M247T114	977340	904491	30.29	242126	234831	12.21	4.04	2.01	0.00175722	2.76	0.0170106	1.39427	247.108	114.2	1.9	Up
M247T135	2.51637e+06	2.59856e+06	9.02	1.57436e+06	1.57646e+06	0.67	1.6	0.68	0.0124942	1.9	0.0564872	1.40663	247.129	135.1	2.3	Up
M247T40	475262	439100	23.51	880699	889725	11.15	0.54	-0.89	0.0126259	1.9	0.0568218	1.30978	246.944	40.5	0.7	Down
M247T455	1.64139e+06	1.68466e+06	4.97	931169	922471	5.22	1.76	0.82	0.000170828	3.77	0.00496083	1.42783	247.243	454.5	7.6	Up
M247T534	2.40605e+06	2.43792e+06	5.28	1.78896e+06	1.85866e+06	9.33	1.34	0.43	0.00922532	2.04	0.0464453	1.32717	247.227	534.2	8.9	Up
M247T53_2	4.44636e+06	4.46942e+06	2.18	1.28283e+06	1.25334e+06	24.72	3.47	1.79	0.0121644	1.91	0.0554356	1.4066	247.177	52.8	0.9	Up
M247T60	4.89964e+06	4.48686e+06	18.41	1.76049e+06	1.82247e+06	12.56	2.78	1.48	0.00129335	2.89	0.0143976	1.40019	247.017	60	1	Up
M247T621_1	3.2521e+07	3.39672e+07	23.21	105957297	1.13556e+08	22.14	0.31	-1.7	0.00383685	2.42	0.0267138	1.36943	247.167	621	10.3	Down
M247T89	5.06044e+07	4.84887e+07	9.16	6.03565e+07	6.14813e+07	4.1	0.84	-0.25	0.0351466	1.45	0.112604	1.21481	247.13	88.9	1.5	Down
M248T209	1.9254e+06	1.98256e+06	22.92	572421	675839	33.87	3.36	1.75	0.00927478	2.03	0.0465426	1.32844	248.185	209.4	3.5	Up
M248T34	922225	861913	16.6	115653	120183	16.84	7.97	3	0.000110531	3.96	0.00416413	1.42987	247.943	33.7	0.6	Up
M248T349	1.47938e+06	1.42988e+06	8.6	165481	163811	4	8.94	3.16	2.19164e-06	5.66	0.00103116	1.44137	248.169	349.3	5.8	Up
M248T52_1	1.59534e+07	1.59986e+07	10.96	1.00815e+07	1.04142e+07	6.55	1.58	0.66	0.00359383	2.44	0.025631	1.37176	248.064	51.9	0.9	Up
M248T52_2	3.17164e+06	3.22758e+06	9.8	1.09681e+07	1.06958e+07	4.68	0.29	-1.79	3.98848e-05	4.4	0.00265989	1.43531	248.077	51.6	0.9	Down
M248T636	1.05082e+07	8.94146e+06	34.72	2.36877e+06	2.37291e+06	6.18	4.44	2.15	0.00164772	2.78	0.016397	1.39397	248.167	636.2	10.6	Up
M248T689	6.75608e+06	5.60166e+06	34.45	1.60593e+06	1.52401e+06	15	4.21	2.07	0.00233046	2.63	0.0197153	1.38574	248.171	689.4	11.5	Up
M248T89	4.79271e+06	4.65264e+06	9.38	6183565	5.9871e+06	6.03	0.78	-0.37	0.0154409	1.81	0.0652044	1.29252	248.132	88.9	1.5	Down
M249T103	2.89096e+06	2.49503e+06	28.21	1.5146e+06	1.52324e+06	12.02	1.91	0.93	0.0206827	1.68	0.0790195	1.27106	249.085	103.1	1.7	Up
M249T239_1	4.96149e+07	5.26037e+07	12.45	3.1942e+07	3.18122e+07	1.07	1.55	0.64	0.0276264	1.56	0.0960962	1.36381	249.243	239.1	4	Up
M249T239_2	3.10158e+07	3.11045e+07	5.86	2.21549e+07	2.26192e+07	10.24	1.4	0.49	0.00803815	2.09	0.0424303	1.33732	249.495	239	4	Up
M249T42	785931	517258	64.64	3.44439e+06	3.46156e+06	2.85	0.23	-2.13	0.0425018	1.37	0.127411	1.3267	249.046	41.8	0.7	Down
M249T434	3.30153e+06	3.32787e+06	3.42	2.26336e+06	2.22547e+06	5.12	1.46	0.54	0.000433657	3.36	0.00783189	1.41848	249.207	434.4	7.2	Up
M249T44	6.75436e+06	6.69297e+06	6.3	3.58979e+06	3.58249e+06	3.51	1.88	0.91	0.000108414	3.96	0.00415888	1.43014	249.095	44.3	0.7	Up
M249T45	6.9173e+06	7.10369e+06	7.32	5.34967e+06	5.60432e+06	8.81	1.29	0.37	0.0190057	1.72	0.0746519	1.27669	248.881	45.3	0.8	Up
M249T47_2	7.64469e+06	7.92661e+06	17.24	5.28607e+06	5.12941e+06	6.81	1.45	0.53	0.0309954	1.51	0.1038	1.22971	249.035	47.3	0.8	Up
M249T50	3.55607e+07	3.6713e+07	14.38	1.7679e+07	1.68951e+07	9.71	2.01	1.01	0.00239596	2.62	0.0200502	1.3848	249.156	50.4	0.8	Up
M249T528	6.55301e+06	6.3974e+06	8.7	5.33732e+06	5.23038e+06	5.98	1.23	0.3	0.0275277	1.56	0.0958236	1.24066	249.185	527.5	8.8	Up
M249T54	8.83626e+06	9.12539e+06	5.74	6.55868e+06	6.51616e+06	6.23	1.35	0.43	0.00375245	2.43	0.0263032	1.3712	248.976	53.6	0.9	Up
M249T685_1	1.09614e+06	951807	36.66	139170	153027	56.55	7.88	2.98	0.00890057	2.05	0.0454015	1.32972	248.65	684.9	11.4	Up
M249T88	169397	163860	8.01	621125	599946	11.89	0.27	-1.87	8.99922e-05	4.05	0.00375817	1.43125	249.091	88.4	1.5	Down
M249T97	4.12466e+06	4.13493e+06	0.74	2.85229e+06	2.95464e+06	6.51	1.45	0.53	0.00985281	2.01	0.0483473	1.41317	249.124	97.2	1.6	Up
M250T120	236953	285408	60.07	29981.3	26252.8	41.12	7.9	2.98	0.0214036	1.67	0.0809319	1.2667	249.978	119.9	2	Up
M250T232	1.55035e+07	1.56552e+07	8.52	4.0881e+06	4.06053e+06	5.64	3.79	1.92	2.3351e-05	4.63	0.00220883	1.43722	250.155	231.9	3.9	Up
M250T239_1	1.04129e+07	1.08655e+07	9.73	7.5902e+06	7.46987e+06	6.15	1.37	0.46	0.00971548	2.01	0.0480103	1.32578	249.745	239	4	Up
M250T239_2	2186030	1.9919e+06	17.35	1.31973e+06	1.24025e+06	12.85	1.66	0.73	0.0140699	1.85	0.0611212	1.30107	249.996	239.3	4	Up
M250T295	92494	92073.4	25.58	429410	442320	25.28	0.22	-2.21	0.00203196	2.69	0.018394	1.39046	250.147	295	4.9	Down
M250T40	666000	581828	28.8	1.25501e+06	1.27205e+06	7.1	0.53	-0.91	0.015651	1.81	0.0657662	1.29425	249.926	40.4	0.7	Down
M250T412	1.04552e+08	1.05012e+08	2.75	7.30038e+07	7.40597e+07	3.16	1.43	0.52	0.000122674	3.91	0.00431628	1.43034	250.178	411.9	6.9	Up
M250T470	3.71339e+06	3.68652e+06	3.37	1.33178e+06	1.34357e+06	6.85	2.79	1.48	2.0608e-05	4.69	0.00213711	1.43757	250.217	469.7	7.8	Up
M250T473	1.71614e+06	1.74013e+06	24.67	170854	165652	12.44	10.04	3.33	0.00015027	3.82	0.00472707	1.42879	250.119	473.4	7.9	Up
M250T50_2	2.97029e+06	2.8889e+06	14.94	288740	313674	15.61	10.29	3.36	5.27797e-05	4.28	0.00295593	1.43384	250.16	50.4	0.8	Up
M250T63	1.03484e+06	1.04331e+06	11.82	710836	753316	17.02	1.46	0.54	0.0373126	1.43	0.116917	1.21001	250.155	62.9	1	Up
M250T87	1.07663e+06	1.0869e+06	1.99	1.87542e+06	1.96214e+06	8.65	0.57	-0.8	0.000464631	3.33	0.00812917	1.41699	250.093	86.7	1.4	Down
M251T110	486820	495654	9.14	340432	361568	16.62	1.43	0.52	0.0330932	1.48	0.108249	1.22189	251.049	110.4	1.8	Up
M251T148	7.95104e+06	8.12804e+06	6.28	1.13157e+07	1.12025e+07	2.62	0.7	-0.51	0.000882522	3.05	0.0116137	1.40736	251.14	148.4	2.5	Down
M251T232	1.86873e+06	1.8091e+06	12.58	320701	312659	11.75	5.83	2.54	5.60754e-05	4.25	0.00299319	1.43385	251.159	231.9	3.9	Up
M251T250	1.29212e+06	1.34966e+06	14.72	1.9486e+06	2.06509e+06	16.01	0.66	-0.59	0.0354502	1.45	0.113242	1.21478	251.091	249.8	4.2	Down
M251T277	3.9007e+07	4.07443e+07	9.63	2.51722e+07	2.52229e+07	1.95	1.55	0.63	0.00173235	2.76	0.0169076	1.39388	251.103	276.9	4.6	Up
M251T318	1.27673e+06	1.3599e+06	21.99	706085	717751	9.44	1.81	0.85	0.0167151	1.78	0.0687094	1.28591	251.165	318.3	5.3	Up
M251T395	368557	371741	8.36	224820	229534	15.85	1.64	0.71	0.00907218	2.04	0.0459524	1.32919	251.14	395.1	6.6	Up
M251T407	717289	712536	3.76	1.98293e+06	1.99398e+06	3.33	0.36	-1.47	3.92125e-06	5.41	0.00130753	1.44076	251.128	407.3	6.8	Down
M251T412	1.53237e+07	1.52418e+07	4.27	9.914e+06	9.92175e+06	1.46	1.55	0.63	7.43989e-05	4.13	0.00344556	1.43235	251.182	411.9	6.9	Up
M251T436	1.0489e+06	1.09171e+06	8.13	540745	522037	8.9	1.94	0.96	0.000682195	3.17	0.0101083	1.41238	251.212	435.5	7.3	Up
M251T471	1.00692e+06	980961	5.85	1.20174e+06	1.17865e+06	4.41	0.84	-0.26	0.0131737	1.88	0.0584259	1.30376	251.164	471.1	7.9	Down
M251T84	5.657e+06	5.68306e+06	5.89	903227	643749	67.45	6.26	2.65	0.032185	1.49	0.106387	1.35119	251.085	84.1	1.4	Up
M252T149	1.09861e+06	1.08068e+06	8.59	1.59976e+06	1.58102e+06	2.16	0.69	-0.54	0.0017258	2.76	0.0168861	1.39295	252.143	148.7	2.5	Down
M252T241	588711	545641	13.88	429798	435107	7.68	1.37	0.45	0.0255721	1.59	0.091415	1.24773	252.167	240.7	4	Up
M252T277	5.15539e+06	5.31569e+06	6.02	3.2403e+06	3.20575e+06	3.01	1.59	0.67	0.000297819	3.53	0.00641005	1.42273	252.107	276.7	4.6	Up
M252T367	990940	1.05133e+06	10.61	519234	524693	6.27	1.91	0.93	0.00092088	3.04	0.0119193	1.40606	251.733	366.7	6.1	Up
M252T463	1.64616e+06	1.65705e+06	2.4	1.1826e+06	1217652	5.47	1.39	0.48	0.000691894	3.16	0.0101729	1.41282	252.124	462.9	7.7	Up
M252T50	2.97032e+07	3.02911e+07	6.41	2.33115e+07	2.36354e+07	8.31	1.27	0.35	0.0166672	1.78	0.0686254	1.28783	252.108	50.1	0.8	Up
M252T72	1.09494e+07	1.09251e+07	3.39	1.28571e+07	1.34666e+07	8.47	0.85	-0.23	0.0422839	1.37	0.126979	1.19109	252.111	72.2	1.2	Down
M252T95	3.9395e+06	3.94673e+06	12.32	5.27919e+06	5.44046e+06	7.61	0.75	-0.42	0.0249183	1.6	0.0896844	1.25198	252.073	95	1.6	Down
M253T230	1.91335e+06	1.83058e+06	11.83	506041	588895	38.44	3.78	1.92	0.00666683	2.18	0.0376785	1.3457	253.165	229.6	3.8	Up
M253T241_1	6.55318e+06	6.72248e+06	5.41	4.80297e+06	4.81015e+06	2.14	1.36	0.45	0.000811734	3.09	0.0110304	1.40959	252.575	241.3	4	Up
M253T241_2	3.46362e+06	3.58535e+06	7.33	2.53426e+06	2.65651e+06	12.13	1.37	0.45	0.0201861	1.69	0.0777388	1.27338	252.91	241.3	4	Up
M253T277	383656	375531	12.69	272981	269830	3.07	1.41	0.49	0.0108863	1.96	0.051664	1.31738	253.108	276.6	4.6	Up
M253T351	2.63326e+06	2.57896e+06	5.39	1.69867e+06	1.63697e+06	12.85	1.55	0.63	0.0049657	2.3	0.031151	1.35916	253.179	351.4	5.9	Up
M253T364	1.58839e+06	1.6735e+06	11.92	1.11812e+06	1.07562e+06	11.37	1.42	0.51	0.0218224	1.66	0.0819151	1.26426	253.143	363.6	6.1	Up
M253T479	708584	727520	59.25	127693	128937	39.86	5.55	2.47	0.027493	1.56	0.0957944	1.24071	253.216	479.4	8	Up
M253T503	2.51468e+07	2.46415e+07	4.87	1.96064e+07	1.98566e+07	2.44	1.28	0.36	0.00135193	2.87	0.0147604	1.4005	253.181	502.9	8.4	Up
M253T54	2.08646e+07	2.02019e+07	8.62	1.4914e+07	1.48889e+07	1.75	1.4	0.48	0.00260329	2.58	0.0210773	1.38352	252.972	54.1	0.9	Up
M253T92	4.4222e+07	4.50554e+07	5.91	1.37744e+07	1.34455e+07	4.8	3.21	1.68	1.21774e-05	4.91	0.0017235	1.43883	253.117	92.3	1.5	Up
M254T111	940254	909283	12.12	552252	551823	17.6	1.7	0.77	0.0121585	1.92	0.0554203	1.31287	254.178	111.1	1.9	Up
M254T41	903835	975202	24.93	2.24707e+06	2.22344e+06	21.29	0.4	-1.31	0.00988283	2.01	0.0484507	1.32377	254.051	40.6	0.7	Down
M254T472	1.66566e+06	1.72293e+06	14.36	5.39697e+06	5.47613e+06	4.54	0.31	-1.7	0.000190714	3.72	0.00520745	1.4268	253.602	471.7	7.9	Down
M254T635	1.0025e+06	1.07229e+06	13.75	1.60939e+06	1.53954e+06	15.52	0.62	-0.68	0.0173773	1.76	0.0704386	1.28409	254.212	635.3	10.6	Down
M254T86	8.4752e+06	8.20931e+06	9.07	1.6474e+07	1.56245e+07	10.55	0.51	-0.96	0.00107454	2.97	0.0130613	1.40521	254.103	86.1	1.4	Down
M254T92	4.14637e+06	4.37354e+06	14.62	789622	934055	34.17	5.25	2.39	0.00222773	2.65	0.0192136	1.38817	254.119	92.4	1.5	Up
M255T128	624134	652246	13.53	931596	910394	10.73	0.67	-0.58	0.0164996	1.78	0.0680519	1.28649	255.135	128.2	2.1	Down
M255T299	2.25604e+06	2.17594e+06	13.02	7.68645e+06	7.65458e+06	1.23	0.29	-1.77	0.0033269	2.48	0.0243935	1.43291	255.065	298.6	5	Down
M255T33	1.70097e+06	1.68973e+06	10.27	290892	303460	11.51	5.85	2.55	4.08259e-05	4.39	0.00267329	1.43552	254.948	33.2	0.6	Up
M255T41	2.09631e+06	1.99107e+06	11.09	5.78865e+06	6.08964e+06	11.46	0.36	-1.47	0.000394007	3.4	0.00746478	1.42025	254.987	40.5	0.7	Down
M255T43	2.32173e+06	2.35159e+06	2.27	412362	415178	27	5.63	2.49	0.00801621	2.1	0.0423557	1.41944	255.032	42.7	0.7	Up
M255T49	5.56587e+07	5.6539e+07	3.98	3.8862e+07	3.85276e+07	3.11	1.43	0.52	0.000254587	3.59	0.00595718	1.42389	254.823	48.7	0.8	Up
M255T505	2.4395e+07	2.37814e+07	10.69	8.63823e+06	8.40634e+06	5.53	2.82	1.5	0.000111686	3.95	0.00416413	1.43058	255.232	504.8	8.4	Up
M255T620	2.02127e+07	1.86366e+07	23.48	1.18e+07	1.18559e+07	8.5	1.71	0.78	0.0201419	1.7	0.07761	1.27147	255.211	619.5	10.3	Up
M256T101	1.16635e+07	1.1791e+07	5.98	9.09578e+06	9.46922e+06	8.62	1.28	0.36	0.0155717	1.81	0.0655724	1.29197	255.982	100.8	1.7	Up
M256T135	1.87333e+06	1.92347e+06	6.41	1.08967e+06	1.09727e+06	1.25	1.72	0.78	0.000146988	3.83	0.00468166	1.42865	256.075	135.3	2.3	Up
M256T170	3.26268e+06	2.98228e+06	20.88	1.344e+06	1.31991e+06	7.8	2.43	1.28	0.00212484	2.67	0.0188542	1.38776	256.076	169.6	2.8	Up
M256T215	9.29877e+06	9.04906e+06	5.47	5.15756e+06	5.18413e+06	1.33	1.8	0.85	5.18656e-05	4.29	0.00291227	1.43434	256.082	214.9	3.6	Up
M256T256_1	4.31444e+06	4.15614e+06	12.59	2.29497e+06	2.19926e+06	10.04	1.88	0.91	0.00229554	2.64	0.0195572	1.38574	256.242	256.5	4.3	Up
M256T256_2	2.892e+06	3.05193e+06	11.36	1.56671e+06	1.58738e+06	14.11	1.85	0.88	0.00456433	2.34	0.029557	1.36341	256.493	256.4	4.3	Up
M256T299	45031.3	50559	44.72	1.02869e+06	1.03189e+06	6.75	0.04	-4.51	0.00814561	2.09	0.0427374	1.41709	256.069	298.6	5	Down
M256T40	503242	524977	9.96	1.55891e+06	1.64283e+06	11.67	0.32	-1.63	0.000248509	3.6	0.00589943	1.42469	255.988	40.5	0.7	Down
M256T41	5.72093e+06	5.61034e+06	12.01	1.09289e+07	1.08569e+07	3.71	0.52	-0.93	0.000823331	3.08	0.0111252	1.4099	255.939	40.5	0.7	Down
M256T463	5.52529e+07	5.38941e+07	8.19	3.57695e+07	3.61884e+07	5.5	1.54	0.63	0.00155802	2.81	0.0159136	1.39606	256.227	463.1	7.7	Up
M256T464_1	1.1793e+07	1.06378e+07	20.17	4.75112e+06	4.51859e+06	9.06	2.48	1.31	0.00183349	2.74	0.0173786	1.3915	255.582	464.2	7.7	Up
M256T464_2	3.52226e+06	3.3883e+06	11.43	1.39445e+06	1.53268e+06	21.12	2.53	1.34	0.00302786	2.52	0.0230977	1.37799	256.083	464.2	7.7	Up
M256T468	9.18563e+06	8.87411e+06	37.47	2.05722e+06	1.8143e+06	58.61	4.47	2.16	0.0197685	1.7	0.0765795	1.27184	256.3	468.5	7.8	Up
M256T505	3.42581e+06	3.20249e+06	18.07	635599	871262	64.6	5.39	2.43	0.028317	1.55	0.0976209	1.23973	256.236	504.6	8.4	Up
M256T625	1.44353e+08	1.47755e+08	7.92	1.01387e+08	9.80762e+07	9.28	1.42	0.51	0.00728985	2.14	0.0400417	1.34171	256.263	624.7	10.4	Up
M256T680	3.06426e+07	3.06724e+07	24.12	1.96495e+07	1.9804e+07	7.44	1.56	0.64	0.0458511	1.34	0.13386	1.18178	256.264	680.3	11.3	Up
M256T690	2.36085e+07	2.4312e+07	10.43	1.53679e+07	1.605e+07	11.64	1.54	0.62	0.00978207	2.01	0.0481704	1.32311	256.264	689.7	11.5	Up
M257T215	756001	763556	3.48	403118	403548	10.55	1.88	0.91	0.000606556	3.22	0.00941053	1.4144	257.085	214.7	3.6	Up
M257T272	1.12634e+06	1.07852e+06	12.27	869894	876102	3.49	1.29	0.37	0.0244658	1.61	0.0886838	1.25447	257.063	272.2	4.5	Up
M257T296	113219	138402	58.32	1.00007e+06	935853	19.19	0.11	-3.14	0.00762098	2.12	0.0410684	1.33765	257.173	296	4.9	Down
M257T356	7.01152e+06	7.04521e+06	19.6	3.23325e+06	3.12347e+06	10.59	2.17	1.12	0.00416479	2.38	0.0280482	1.36614	257.222	355.8	5.9	Up
M257T40	718619	667184	15.72	1.64324e+06	1.58842e+06	13.15	0.44	-1.19	0.00196402	2.71	0.0180832	1.39085	256.94	40.4	0.7	Down
M257T41	1.29661e+06	1.25466e+06	7.81	3.56038e+06	3.44848e+06	8.87	0.36	-1.46	0.000113244	3.95	0.00416413	1.43055	256.985	40.5	0.7	Down
M257T463	8.55572e+06	8.4377e+06	6.61	5.45797e+06	5.43384e+06	1.3	1.57	0.65	0.000313945	3.5	0.00653645	1.42145	257.231	463.1	7.7	Up
M257T49	7.1493e+07	7.20507e+07	3.78	4.58835e+07	4.74374e+07	7.73	1.56	0.64	0.000924281	3.03	0.0119358	1.40655	256.82	48.7	0.8	Up
M257T50	1.01002e+08	9.72182e+07	9.64	7.00408e+07	7.08322e+07	3.72	1.44	0.53	0.00344527	2.46	0.0249158	1.37419	257.147	50.2	0.8	Up
M257T62	7.17689e+06	7.13645e+06	2.56	5.79351e+06	5.81858e+06	5.73	1.24	0.31	0.00408656	2.39	0.0278004	1.36741	257.013	61.5	1	Up
M258T108_2	1.45395e+06	1.47022e+06	2.57	1.26464e+06	1.2711e+06	2.31	1.15	0.2	0.00225919	2.65	0.0193617	1.3871	258.075	107.8	1.8	Up
M258T113	5.63818e+06	5.78279e+06	13.21	1.63822e+06	1.69397e+06	12.08	3.44	1.78	0.000311791	3.51	0.00653555	1.42205	258.125	113.5	1.9	Up
M258T146	6.01579e+06	5.96009e+06	3.66	4.44012e+06	4.48948e+06	4.35	1.35	0.44	0.000761873	3.12	0.010626	1.41039	258.171	146.3	2.4	Up
M258T183	8.72651e+06	8.03709e+06	19.37	4.63673e+06	4.61437e+06	3.23	1.88	0.91	0.00472681	2.33	0.0302031	1.35995	258.009	182.8	3	Up
M258T272	871316	886598	7.35	353266	367834	23.22	2.47	1.3	0.00335848	2.47	0.0245405	1.37487	258.17	271.9	4.5	Up
M258T275	341790	345864	10.37	468325	465134	7.24	0.73	-0.45	0.0125901	1.9	0.0567346	1.30886	258.243	275.1	4.6	Down
M258T292	36608.3	41648.2	26.22	203900	204299	13.44	0.18	-2.48	0.000708074	3.15	0.0102723	1.4124	258.243	292	4.9	Down
M258T356	924854	978259	13.48	350971	325356	60.47	2.64	1.4	0.0485518	1.31	0.138956	1.17681	258.226	356	5.9	Up
M258T40_2	899318	807184	18.02	1.67261e+06	1.68492e+06	1.6	0.54	-0.9	0.0232418	1.63	0.0854092	1.37656	257.938	40.3	0.7	Down
M258T41	1.12051e+06	1.10786e+06	10.75	8.05387e+06	8.21545e+06	3.68	0.14	-2.85	7.17949e-06	5.14	0.00155608	1.43997	257.978	41.1	0.7	Down
M258T417	1.40108e+06	1.32934e+06	9.03	1.07561e+06	1.09537e+06	6.28	1.3	0.38	0.0138085	1.86	0.0602911	1.30438	258.243	417.2	7	Up
M258T438	1.23415e+07	1.26696e+07	5.13	7.81806e+06	7.64703e+06	4.4	1.58	0.66	0.000311077	3.51	0.00653465	1.42232	258.206	437.6	7.3	Up
M258T49	5.42262e+06	5.29125e+06	10.4	4.3243e+06	4.19994e+06	6.31	1.25	0.33	0.0318159	1.5	0.105537	1.22877	257.95	48.7	0.8	Up
M258T50_1	6.55986e+07	6.58379e+07	9.86	3.94278e+07	4.21657e+07	17.68	1.66	0.73	0.0133092	1.88	0.0588221	1.30442	258.11	50.1	0.8	Up
M258T50_2	1.05712e+07	1.08017e+07	6.33	6.90691e+06	6.85416e+06	12.24	1.53	0.61	0.00577796	2.24	0.0343006	1.35335	258.151	50.1	0.8	Up
M258T65	524646	510482	7.43	58963.2	52984.3	20.81	8.9	3.15	5.63366e-05	4.25	0.00299319	1.43385	257.841	64.5	1.1	Up
M258T72_1	19976164	2.05564e+07	6.9	1.13148e+07	1.24424e+07	17.9	1.77	0.82	0.0078491	2.11	0.0417887	1.33646	258.11	72.2	1.2	Up
M259T127	1.28861e+06	1.21278e+06	17.84	427690	448395	16.84	3.01	1.59	0.00150273	2.82	0.0156587	1.39702	259.108	127.3	2.1	Up
M259T211	542478	485856	20.06	61535.6	54985.6	33.48	8.82	3.14	0.000529591	3.28	0.0087138	1.41568	258.663	210.5	3.5	Up
M259T272	786241	792767	16.01	486410	493227	2.61	1.62	0.69	0.00771808	2.11	0.0414269	1.33905	259.239	272.2	4.5	Up
M259T303	386781	408061	12.3	489409	483551	6.61	0.79	-0.34	0.0447867	1.35	0.131657	1.18632	259.108	303.1	5.1	Down
M259T320	649021	649008	1.21	771734	785309	4.22	0.84	-0.25	0.00252506	2.6	0.0206912	1.38225	259.145	320	5.3	Down
M259T325	909975	823872	22.81	402332	390013	7.8	2.26	1.18	0.00387642	2.41	0.0268856	1.36814	259.017	325.1	5.4	Up
M259T35	3.89467e+06	3.75603e+06	6.25	1.97199e+06	2.00311e+06	10.91	1.97	0.98	0.000732472	3.14	0.0104102	1.41108	259.088	35.2	0.6	Up
M259T383	2.41864e+06	2.52415e+06	9.18	1.48601e+06	1.43904e+06	5.91	1.63	0.7	0.0016252	2.79	0.016289	1.39561	259.239	383	6.4	Up
M259T40	421366	372649	22.11	836945	824365	5.74	0.5	-0.99	0.00509585	2.29	0.0316378	1.35946	258.963	40.4	0.7	Down
M259T438_2	1.665e+06	1.70762e+06	6.35	1.05615e+06	1.05723e+06	1.92	1.58	0.66	0.00030976	3.51	0.00653465	1.42217	259.21	437.6	7.3	Up
M259T447	439911	416745	12.26	59633.2	54789.6	24.88	7.38	2.88	0.000201724	3.7	0.0053712	1.42635	259.201	446.6	7.4	Up
M259T45	61178584	6.13089e+07	7.38	3.42081e+07	3.56031e+07	10.14	1.79	0.84	0.00139729	2.85	0.0150594	1.39798	259.063	45	0.8	Up
M259T455_1	5.05391e+06	5.26269e+06	8.75	1.37916e+06	1.35112e+06	4.08	3.66	1.87	2.19743e-05	4.66	0.00220615	1.43725	258.618	454.7	7.6	Up
M259T455_2	1.16974e+06	1.20856e+06	9.53	334012	332458	3.27	3.5	1.81	3.02617e-05	4.52	0.00242027	1.43626	259.12	454.7	7.6	Up
M259T46	2.52608e+06	2.38997e+06	16.44	336978	356541	11.73	7.5	2.91	6.50818e-05	4.19	0.00321906	1.43361	258.9	45.6	0.8	Up
M259T49	3.61318e+07	3.61812e+07	4.58	2.41995e+07	2.41188e+07	2.03	1.49	0.58	0.000157985	3.8	0.00479859	1.42816	258.818	48.7	0.8	Up
M259T545	2.68409e+06	2.66476e+06	9.83	1.88814e+06	1.91072e+06	2.71	1.42	0.51	0.00404173	2.39	0.0275848	1.36858	259.191	544.6	9.1	Up
M259T548	2.73925e+06	2.63029e+06	7.28	1.2029e+06	1.19132e+06	2.43	2.28	1.19	4.63651e-05	4.33	0.00283768	1.43528	259.154	547.8	9.1	Up
M260T251_2	1.10008e+06	1.0753e+06	11.88	725718	699186	9.61	1.52	0.6	0.00885669	2.05	0.0452483	1.33047	260.246	251.3	4.2	Up
M260T287	3.29778e+07	3.46849e+07	11.25	4.87523e+06	4.6819e+06	7.81	6.76	2.76	1.86702e-05	4.73	0.0020378	1.43784	260.186	287.2	4.8	Up
M260T358	542707	454898	29.03	90632.1	42993.5	99.94	5.99	2.58	0.0216912	1.66	0.0816459	1.26653	260.204	357.7	6	Up
M260T49	2.39541e+07	2.29498e+07	8.81	1.52901e+07	1.54413e+07	3.44	1.57	0.65	0.00113273	2.95	0.0134746	1.40219	260.072	49	0.8	Up
M260T51	3.45922e+06	3.23217e+06	14.6	4.55131e+06	4.77856e+06	8.94	0.76	-0.4	0.0458799	1.34	0.13389	1.18317	260.054	51	0.8	Down
M260T537	5.96424e+06	5.23733e+06	33.76	1.94436e+06	1.76557e+06	16.61	3.07	1.62	0.00623093	2.21	0.0361945	1.34704	259.62	537.2	9	Up
M261T106	1.97752e+06	2.03118e+06	8.63	940667	992652	10.43	2.1	1.07	0.000758477	3.12	0.0106059	1.40985	261.124	105.6	1.8	Up
M261T174	1.94585e+07	1.9857e+07	7.6	2.68337e+07	2.74447e+07	4.95	0.73	-0.46	0.00373917	2.43	0.0262444	1.36935	261.145	174	2.9	Down
M261T202	1.27941e+08	1.29481e+08	6.39	1.65105e+08	1.62557e+08	3.13	0.77	-0.37	0.00345403	2.46	0.0249609	1.37253	261.145	202.5	3.4	Down
M261T287	4.49948e+06	4.59485e+06	5.41	549122	532461	16.02	8.19	3.03	2.6004e-05	4.58	0.00233205	1.43717	261.189	287.3	4.8	Up
M261T301	543583	543970	1.86	314818	303723	16.44	1.73	0.79	0.0259	1.59	0.0921914	1.36558	261.124	301.3	5	Up
M261T315	1.04014e+06	1.0171e+06	5.73	866556	847845	5.04	1.2	0.26	0.0137863	1.86	0.0602548	1.30111	261.222	314.9	5.2	Up
M261T325	298812	329422	20.04	156824	155206	2.34	1.91	0.93	0.0353432	1.45	0.112967	1.34168	261.017	325.1	5.4	Up
M261T358	615508	557540	21.6	415063	408445	11.12	1.48	0.57	0.0471341	1.33	0.136166	1.17761	261.254	357.7	6	Up
M261T402	1.38619e+07	1.39817e+07	6.66	7.95007e+06	8.598e+06	14.7	1.74	0.8	0.00444466	2.35	0.0291961	1.36447	261.111	402.2	6.7	Up
M261T49	7.1497e+06	7.12796e+06	1.3	4.69867e+06	4.51611e+06	9.51	1.52	0.61	0.0144042	1.84	0.0620669	1.39785	260.816	48.7	0.8	Up
M261T50	1.05419e+07	9.80109e+06	13.38	7.65769e+06	7.50848e+06	5.34	1.38	0.46	0.0175199	1.76	0.0708047	1.28257	261.012	49.9	0.8	Up
M261T52	6.67564e+06	6.47252e+06	21.17	2.81767e+06	2.88772e+06	5.42	2.37	1.24	0.00249797	2.6	0.0205822	1.38289	261.182	51.6	0.9	Up
M261T55_1	2.86055e+06	3.10546e+06	34.03	1.19828e+06	1.1767e+06	10.36	2.39	1.26	0.0215085	1.67	0.0811838	1.26499	260.973	55.3	0.9	Up
M262T109	2.4071e+06	2.48694e+06	6.34	1.70484e+06	1.67651e+06	5.61	1.41	0.5	0.0021846	2.66	0.0190555	1.38692	261.978	108.6	1.8	Up
M262T202	1.52371e+07	1.56212e+07	6.07	1.99324e+07	1.97679e+07	2.57	0.76	-0.39	0.00220367	2.66	0.0191382	1.38707	262.148	202.5	3.4	Down
M262T314	6.22877e+06	6.08238e+06	4.92	4.61992e+06	4.738e+06	5.18	1.35	0.43	0.0019369	2.71	0.0179283	1.39214	262.18	313.7	5.2	Up
M262T315	4.39311e+06	4.2102e+06	7.4	3.70473e+06	3.75456e+06	2.92	1.19	0.25	0.0201984	1.69	0.0777709	1.27106	262.218	314.8	5.2	Up
M262T326	2.02147e+06	2.00731e+06	2.02	1.48707e+06	1.52379e+06	6.17	1.36	0.44	0.00125961	2.9	0.0141896	1.40142	262.18	326.1	5.4	Up
M262T366_1	833601	835060	2.41	564052	564766	2.69	1.48	0.56	4.8196e-05	4.32	0.00285051	1.43453	262.217	365.8	6.1	Up
M262T366_2	4.36154e+06	4.47549e+06	24.21	2.00778e+06	2.12799e+06	13.32	2.17	1.12	0.0102048	1.99	0.0494805	1.32045	262.236	366.4	6.1	Up
M262T533	3.21009e+06	2.98794e+06	14.83	2.17488e+06	2.13855e+06	10.93	1.48	0.56	0.0204151	1.69	0.0783145	1.27051	262.129	533.1	8.9	Up
M262T636	2.86325e+07	3.00129e+07	42.86	9.15124e+06	8.84238e+06	37.08	3.13	1.65	0.0342652	1.47	0.110605	1.22069	262.179	635.9	10.6	Up
M262T71	2.43994e+07	2.4888e+07	9.76	3.18344e+07	3.10917e+07	7	0.77	-0.38	0.0185933	1.73	0.0736247	1.27961	262.129	71.3	1.2	Down
M262T74	1.40028e+06	1.44145e+06	15.57	787453	729383	32.05	1.78	0.83	0.0422414	1.37	0.126912	1.19303	261.978	73.9	1.2	Up
M262T77_2	1.15414e+07	1.19521e+07	10.38	5.44229e+06	5.42751e+06	4.54	2.12	1.08	0.000362772	3.44	0.00712203	1.42011	262.165	76.7	1.3	Up
M263T172	931522	994902	16.4	213329	124114	81.46	4.37	2.13	0.020408	1.69	0.0783145	1.27177	263.14	172.1	2.9	Up
M263T202	1.65095e+06	1.63437e+06	2.57	2.25518e+06	2.23051e+06	2	0.73	-0.45	7.59617e-05	4.12	0.0034734	1.4322	263.15	202.5	3.4	Down
M263T238	738607	800536	14.78	404421	424252	10.83	1.83	0.87	0.00563368	2.25	0.033692	1.35317	263.141	238.5	4	Up
M263T243	880956	880693	5.05	297595	296531	11.85	2.96	1.57	0.000127635	3.89	0.00440504	1.42969	263.12	243	4	Up
M263T314	1.01627e+06	1.03204e+06	3.47	764354	755794	7.63	1.33	0.41	0.00402629	2.4	0.0275336	1.36811	263.183	313.8	5.2	Up
M263T325	1.88752e+06	1.86634e+06	3.96	1.36569e+06	1.37829e+06	7.79	1.38	0.47	0.00305054	2.52	0.023191	1.3761	262.987	325.3	5.4	Up
M263T354	915354	933492	8.56	710312	747096	10.32	1.29	0.37	0.0326475	1.49	0.107213	1.22385	263.113	354	5.9	Up
M263T46	8.47686e+06	8.7403e+06	11.26	5.98363e+06	6.10193e+06	3.9	1.42	0.5	0.00812592	2.09	0.0426857	1.33542	263.013	45.8	0.8	Up
M263T473	1.92935e+07	1.91262e+07	4.23	1.21962e+07	1.20806e+07	3.94	1.58	0.66	0.000159077	3.8	0.0048154	1.42864	263.222	472.6	7.9	Up
M263T479	2.88001e+08	2.9512e+08	5	3.49975e+08	3.54445e+08	3.33	0.82	-0.28	0.00511968	2.29	0.0317122	1.35804	263.201	478.6	8	Down
M263T53	3.9186e+06	3.93185e+06	4.49	4.82679e+06	4.81285e+06	7	0.81	-0.3	0.0124512	1.9	0.0563278	1.31158	263.133	53.3	0.9	Down
M263T584	1.7831e+07	1.77638e+07	7.33	1.24618e+07	1.31647e+07	12.33	1.43	0.52	0.0131879	1.88	0.0584531	1.30627	263.237	584.2	9.7	Up
M263T76_2	2.37368e+06	2.27316e+06	10.86	2.91732e+06	2.98252e+06	5.03	0.81	-0.3	0.0370154	1.43	0.11623	1.21065	263.197	75.9	1.3	Down
M264T211	3.29002e+06	3.26463e+06	4.46	548651	546895	2.62	6	2.58	4.57317e-07	6.34	0.000930066	1.44209	264.09	211	3.5	Up
M264T230	2.69634e+07	2.76059e+07	5.26	2.38396e+07	2.42387e+07	4.41	1.13	0.18	0.0377229	1.42	0.117749	1.20909	264.188	230.5	3.8	Up
M264T243	2.5863e+07	2.73334e+07	10.18	1.35738e+07	1.32568e+07	5.48	1.91	0.93	0.000712712	3.15	0.0102982	1.4115	264.171	243	4	Up
M264T356	4.36273e+06	4.31448e+06	12.05	2.69081e+06	2.69131e+06	3.02	1.62	0.7	0.00259038	2.59	0.0210039	1.38209	263.995	356.3	5.9	Up
M264T369	3.00762e+06	2.96488e+06	15.13	1.79354e+06	1.78726e+06	2.53	1.68	0.75	0.004487	2.35	0.029322	1.36266	264.232	368.7	6.1	Up
M264T40_2	1.70536e+06	1.69286e+06	4.72	1.91805e+06	1.89678e+06	3.22	0.89	-0.17	0.02289	1.64	0.0845664	1.26137	263.947	40.4	0.7	Down
M264T41_2	1.97634e+06	2.09124e+06	14.43	2.8262e+06	2.79338e+06	3.93	0.7	-0.52	0.0153927	1.81	0.0651005	1.29409	263.933	40.8	0.7	Down
M264T438	1.8129e+06	1.68598e+06	12.93	796432	789171	10.65	2.28	1.19	0.000976448	3.01	0.0123115	1.40579	264.195	437.6	7.3	Up
M264T455	2.72793e+07	2.66062e+07	9.95	1.46353e+07	1.45033e+07	2.35	1.86	0.9	0.000442027	3.35	0.00794403	1.41898	264.269	454.6	7.6	Up
M264T473	2.74249e+06	2.70306e+06	7.17	1.43237e+06	1.43703e+06	3.35	1.91	0.94	0.000139808	3.85	0.0046102	1.42857	264.226	472.5	7.9	Up
M264T479	5.51941e+07	5.5096e+07	3.2	6.51667e+07	6.51515e+07	1.45	0.85	-0.24	0.00119338	2.92	0.013798	1.40128	264.204	478.6	8	Down
M264T52	2.29951e+06	2.29814e+06	18.45	597476	264474	101.84	3.85	1.94	0.0422594	1.37	0.126948	1.19422	264.039	51.8	0.9	Up
M264T77	1.03652e+07	11052844	15.29	1.64642e+07	1.66128e+07	5.49	0.63	-0.67	0.0086652	2.06	0.0445786	1.33155	264.144	77.2	1.3	Down
M265T115_2	3.85892e+06	3.78018e+06	18.64	2.24197e+06	2.46867e+06	19.2	1.72	0.78	0.0270699	1.57	0.0948759	1.24501	265.187	114.9	1.9	Up
M265T175_1	6.35159e+06	6.30448e+06	8.01	4.2362e+06	4.22025e+06	0.99	1.5	0.58	0.0118919	1.92	0.0545722	1.40646	264.688	174.9	2.9	Up
M265T175_2	2.69962e+07	2.61894e+07	11.11	1.82058e+07	1.87166e+07	5.04	1.48	0.57	0.00496817	2.3	0.0311574	1.36021	265.187	174.6	2.9	Up
M265T201	188402	124925	64.78	884761	886043	3.66	0.21	-2.23	0.0393071	1.41	0.120946	1.33427	265.155	200.7	3.3	Down
M265T213	558607	559108	5.69	722368	713744	2.36	0.77	-0.37	0.00191965	2.72	0.0178639	1.39141	265.143	213	3.5	Down
M265T220	1.37297e+06	1302271	9.43	986567	1.00269e+06	5.98	1.39	0.48	0.00664761	2.18	0.0376068	1.34538	265.195	219.8	3.7	Up
M265T223	349367	328308	14.57	264035	272097	8.03	1.32	0.4	0.0431733	1.36	0.128659	1.19359	265.082	222.9	3.7	Up
M265T230	3.05612e+06	3.08263e+06	4.1	2.52037e+06	2.50425e+06	6.84	1.21	0.28	0.013589	1.87	0.0596016	1.30279	264.689	230.1	3.8	Up
M265T243	3.60207e+06	3.75764e+06	15.08	1.78935e+06	1.88217e+06	12.38	2.01	1.01	0.00397436	2.4	0.0273201	1.36847	265.173	243	4	Up
M265T41_1	9.71483e+06	9.43337e+06	7.57	6.14242e+07	6.34981e+07	12.33	0.16	-2.66	2.68289e-05	4.57	0.00235709	1.43711	265.015	40.8	0.7	Down
M265T455	4.97513e+06	4.87269e+06	4.11	2.75382e+06	2.77181e+06	3.74	1.81	0.85	5.03741e-05	4.3	0.00289633	1.43471	265.272	454.6	7.6	Up
M265T621	1.6e+07	1.55762e+07	4.76	1.26649e+07	1.26749e+07	5.27	1.26	0.34	0.00458922	2.34	0.0296208	1.3624	265.253	620.7	10.3	Up
M265T78	67893	68732.4	15.33	658321	819441	51.68	0.1	-3.28	0.00564567	2.25	0.0337321	1.35264	265.149	78	1.3	Down
M266T101	20812158	1.95634e+07	11.66	1.43779e+07	1.44062e+07	5.57	1.45	0.53	0.00733474	2.13	0.040226	1.33937	266.011	100.8	1.7	Up
M266T175	7.60412e+06	7.62536e+06	3.59	5.16969e+06	5.29505e+06	4.41	1.47	0.56	0.000309685	3.51	0.00653465	1.42228	265.688	174.6	2.9	Up
M266T197	130068	136555	15.95	414910	447831	19.05	0.31	-1.67	0.00157983	2.8	0.0160145	1.39626	266.124	197	3.3	Down
M266T217	604288	600875	11.93	319579	289568	16.8	1.89	0.92	0.00520978	2.28	0.0320241	1.35859	266.114	216.9	3.6	Up
M266T248	1.41166e+06	1.42196e+06	5.76	1.02439e+06	1.00398e+06	5.69	1.38	0.46	0.00234497	2.63	0.0197839	1.38498	266.139	248.1	4.1	Up
M266T374	1.40054e+07	1.37258e+07	8.19	1.09318e+07	1.11925e+07	7.63	1.28	0.36	0.0187515	1.73	0.0740139	1.27816	266.173	374.4	6.2	Up
M266T41	2.62331e+06	2.56896e+06	5.46	1.86331e+07	1.83257e+07	3.2	0.14	-2.83	6.90391e-07	6.16	0.000930066	1.44214	266.016	40.8	0.7	Down
M266T412	1.22538e+06	1.22806e+06	6.83	1.05713e+06	1.04972e+06	5.7	1.16	0.21	0.0456915	1.34	0.133538	1.18318	266.152	411.6	6.9	Up
M266T48	5.64787e+06	5.56236e+06	16.81	1.5938e+06	1.56631e+06	10.27	3.54	1.83	0.000373705	3.43	0.0072254	1.42065	265.932	48.1	0.8	Up
M266T51	2.7447e+07	2.5526e+07	16.27	1.73114e+07	1.79746e+07	6.69	1.59	0.66	0.0100992	2	0.0491669	1.32219	266.074	50.7	0.8	Up
M266T52	1.00203e+07	1.0489e+07	9.98	5.56658e+06	5.70557e+06	9.17	1.8	0.85	0.00185689	2.73	0.0174756	1.39149	266.124	52.1	0.9	Up
M267T191	2.02352e+06	2.05519e+06	9.17	1.28415e+06	1.32239e+06	6.39	1.58	0.66	0.00229717	2.64	0.0195634	1.38632	267.135	190.8	3.2	Up
M267T257	3.50717e+06	3460382	16.71	1.95168e+06	1.89518e+06	6.65	1.8	0.85	0.00505725	2.3	0.0314883	1.35909	267.18	257.3	4.3	Up
M267T41	2.52368e+06	2.4695e+06	6.37	1.70585e+07	1.71228e+07	2.86	0.15	-2.76	1.13492e-06	5.95	0.000930066	1.44185	267.012	40.8	0.7	Down
M267T447	674327	693107	6.49	530864	525477	2.23	1.27	0.35	0.00410621	2.39	0.0278601	1.36701	267.123	447.1	7.5	Up
M267T518	3.19355e+07	3.0505e+07	12.83	1.64235e+07	1.61122e+07	10.15	1.94	0.96	0.00202036	2.69	0.0183372	1.39106	267.173	517.5	8.6	Up
M267T523	5.36959e+06	4.38791e+06	37.57	324476	325896	39.14	16.55	4.05	0.00086253	3.06	0.0114366	1.40716	267.125	523	8.7	Up
M267T84	1.65754e+06	1.48428e+06	19.36	835123	836367	7.9	1.98	0.99	0.00435073	2.36	0.0288108	1.36386	266.998	83.7	1.4	Up
M268T101	3.50996e+06	3.61362e+06	5.94	2.09293e+06	2.23238e+06	18.79	1.68	0.75	0.0116207	1.93	0.0537835	1.31531	268.012	101.2	1.7	Up
M268T144	5.01563e+06	4.96839e+06	4.4	4.23184e+06	4.20899e+06	2.21	1.19	0.25	0.00390195	2.41	0.0270022	1.3679	268.082	144.2	2.4	Up
M268T199	444272	458379	15.55	107982	67653.1	73.77	4.11	2.04	0.0177857	1.75	0.0714947	1.28332	268.194	198.5	3.3	Up
M268T223	2.02676e+06	2.02265e+06	5.92	1.6455e+06	1.62602e+06	2.97	1.23	0.3	0.00556977	2.25	0.0334773	1.35509	268.102	222.9	3.7	Up
M268T315	886356	873603	9.88	557561	575559	11.15	1.59	0.67	0.00593475	2.23	0.0348795	1.35145	268.212	315.2	5.3	Up
M268T331	6.1792e+06	6.09129e+06	6.73	7.75926e+06	7.95823e+06	10.23	0.8	-0.33	0.0345178	1.46	0.111129	1.2201	268.119	330.7	5.5	Down
M268T39	326947	266195	36.85	45108.2	40287.5	35.83	7.25	2.86	0.00216681	2.66	0.0189904	1.38882	268.162	39.4	0.7	Up
M268T40_1	1550078	1.52701e+06	14.91	947062	927404	16.18	1.64	0.71	0.0174564	1.76	0.0706271	1.28392	267.661	39.5	0.7	Up
M268T40_2	679483	731905	31.59	4.87276e+06	5.04338e+06	6.83	0.14	-2.84	0.000601984	3.22	0.0093664	1.41322	268.015	40.5	0.7	Down
M268T45	8.55882e+06	8.92679e+06	8.35	7.10575e+06	7.24383e+06	7.11	1.2	0.27	0.0456496	1.34	0.133462	1.18474	268.028	45.1	0.8	Up
M268T48	3.18588e+06	2.96281e+06	12.14	559841	313905	81.71	5.69	2.51	0.0440723	1.36	0.130299	1.31341	267.928	48	0.8	Up
M268T488	861349	537403	74.54	4.2147e+06	3.88716e+06	21.06	0.2	-2.29	0.0137308	1.86	0.060061	1.30401	267.609	487.9	8.1	Down
M268T518	3.61676e+06	3.55539e+06	3.66	2.00662e+06	1.98354e+06	17.01	1.8	0.85	0.00400815	2.4	0.0274479	1.3687	268.175	517.6	8.6	Up
M268T52	1.85479e+07	1.81461e+07	5.16	1.20556e+07	1.23962e+07	5.1	1.54	0.62	0.000506825	3.3	0.0085353	1.41644	268.103	52.2	0.9	Up
M268T72_2	5.47775e+07	5.43454e+07	6.82	4.47294e+07	4.28767e+07	9.9	1.22	0.29	0.0402299	1.4	0.122861	1.20125	268.14	72.4	1.2	Up
M269T321	1.2567e+06	1.18623e+06	10.23	1.55303e+06	1.54842e+06	5.63	0.81	-0.31	0.0316339	1.5	0.105139	1.22641	269.137	320.9	5.3	Down
M269T451	3.09992e+06	3.12305e+06	9.09	1.06491e+06	1.08436e+06	6.81	2.91	1.54	8.69538e-05	4.06	0.00367718	1.43237	269.128	450.6	7.5	Up
M269T48	1.14272e+07	1.1909e+07	7.76	8749769	8.75235e+06	6.45	1.31	0.39	0.0108055	1.97	0.051382	1.31939	268.846	47.6	0.8	Up
M269T521	2.20506e+06	1.97544e+06	21.44	4.70269e+06	4.662e+06	17.29	0.47	-1.09	0.00794394	2.1	0.0420559	1.33608	268.618	520.7	8.7	Down
M269T620	2.7998e+08	2.66919e+08	10.74	1.86328e+08	1.77691e+08	9.63	1.5	0.59	0.00748129	2.13	0.0407206	1.34127	269.227	619.5	10.3	Up
M270T224	117260	119893	4.18	1.08589e+06	1.05493e+06	5.52	0.11	-3.21	6.13579e-07	6.21	0.000930066	1.44198	270.134	223.5	3.7	Down
M270T231	2.41494e+06	2.6003e+06	14.68	1.04891e+06	1.06983e+06	7.41	2.3	1.2	0.00111867	2.95	0.0133808	1.40367	270.134	230.7	3.8	Up
M270T253	1.50638e+07	1.55252e+07	8.86	2.07847e+07	2.09619e+07	3.2	0.72	-0.46	0.00429343	2.37	0.0285622	1.36489	270.097	253.5	4.2	Down
M270T323	1.79359e+06	1.82991e+06	4.97	1.52359e+06	1.50679e+06	3.52	1.18	0.24	0.0100363	2	0.0489703	1.32384	270.217	323.4	5.4	Up
M270T451	402205	384629	21.07	49074.1	45653.6	40.14	8.2	3.03	0.00122306	2.91	0.0139701	1.40143	270.133	450.6	7.5	Up
M270T520	2.10346e+07	2.13074e+07	10.16	1.38548e+07	1.31663e+07	15.17	1.52	0.6	0.0154496	1.81	0.0652044	1.295	270.316	519.8	8.7	Up
M270T620	6.04614e+07	6.16851e+07	6.97	3.94433e+07	3.77148e+07	9.13	1.53	0.62	0.00286968	2.54	0.0222994	1.38018	270.23	619.5	10.3	Up
M270T629	2.64023e+08	2.71095e+08	7.62	1.78571e+08	1.85405e+08	9.11	1.48	0.56	0.0050483	2.3	0.031467	1.35809	270.28	629.3	10.5	Up
M271T234	2.53768e+06	2.47308e+06	4.76	1.89396e+06	1.91436e+06	3.36	1.34	0.42	0.000941703	3.03	0.0120987	1.40594	271.178	233.9	3.9	Up
M271T253	1.74304e+06	1.7337e+06	13.2	2.5778e+06	2.59257e+06	3.32	0.68	-0.56	0.00730253	2.14	0.0400798	1.34257	271.101	253.4	4.2	Down
M271T277	1.32485e+06	1.35141e+06	4.74	1.06009e+06	1.04757e+06	2.67	1.25	0.32	0.00216663	2.66	0.0189904	1.38683	271.214	277.5	4.6	Up
M271T301	662305	715033	15.19	1.00401e+06	904746	17.77	0.66	-0.6	0.0371526	1.43	0.116584	1.20775	271.153	300.6	5	Down
M271T325	1.66153e+06	1.58698e+06	8.38	6.92843e+06	7.12852e+06	5.35	0.24	-2.06	1.47884e-05	4.83	0.0018744	1.43818	271.06	324.7	5.4	Down
M271T400	552839	558569	4.28	858267	884222	13.88	0.64	-0.63	0.00729823	2.14	0.0400663	1.34248	271.275	399.6	6.7	Down
M271T40_2	399673	451813	28.21	786526	755622	12.49	0.51	-0.98	0.0224207	1.65	0.083539	1.26286	271.458	40.4	0.7	Down
M271T41	443972	453693	29.44	842628	836915	10.65	0.53	-0.92	0.0241528	1.62	0.0878336	1.25786	270.946	40.5	0.7	Down
M271T43	4.35494e+06	4.47216e+06	8.39	5.83213e+06	5.83819e+06	4.67	0.75	-0.42	0.00645799	2.19	0.0370097	1.34805	271.114	42.6	0.7	Down
M271T45_2	4.77798e+06	4.67967e+06	7.9	2.72128e+06	2.60893e+06	8.91	1.76	0.81	0.00112919	2.95	0.0134554	1.4026	271.078	45.1	0.8	Up
M271T48	7.78346e+06	7.94484e+06	5.15	5.3152e+06	5.1556e+06	10.36	1.46	0.55	0.00436055	2.36	0.0288406	1.36487	271.04	47.6	0.8	Up
M271T49	1.49715e+07	1.44231e+07	11.25	8.84071e+06	8.90366e+06	4.11	1.69	0.76	0.00153054	2.82	0.0158059	1.39559	270.798	48.7	0.8	Up
M271T54	2.30084e+07	2.24813e+07	16.59	1.42144e+07	1.4172e+07	1.8	1.62	0.69	0.0368191	1.43	0.115815	1.33829	270.957	53.6	0.9	Up
M271T620	5.92199e+06	5.70603e+06	10.47	3.74229e+06	3.82843e+06	13.33	1.58	0.66	0.00942511	2.03	0.0470691	1.3278	271.233	619.5	10.3	Up
M271T629	4.91232e+07	5.04679e+07	10.47	3.21232e+07	3.20706e+07	4.86	1.53	0.61	0.00342157	2.47	0.0248356	1.37326	271.283	629.3	10.5	Up
M271T68	1.59559e+06	1.52299e+06	16.75	2.31387e+06	2.34153e+06	6.56	0.69	-0.54	0.0205214	1.69	0.0785833	1.26908	270.966	67.9	1.1	Down
M272T234	646635	629545	8.01	504406	497745	8.95	1.28	0.36	0.0222029	1.65	0.0829844	1.26371	271.68	233.9	3.9	Up
M272T250	1.13112e+07	1.18444e+07	8.64	9.289e+06	9.41964e+06	3.33	1.22	0.28	0.0237405	1.62	0.0868294	1.25803	272.186	249.6	4.2	Up
M272T257	2.18772e+06	2.13517e+06	18.01	1.26665e+06	1.23245e+06	5.02	1.73	0.79	0.00748084	2.13	0.0407206	1.341	271.535	257.5	4.3	Up
M272T288	623783	636388	44.98	164244	177591	57.19	3.8	1.93	0.0482689	1.32	0.138338	1.17671	272.058	288	4.8	Up
M272T40	1.0174e+06	953127	21.3	1.80997e+06	1.87486e+06	10.52	0.56	-0.83	0.0121323	1.92	0.0553124	1.31152	271.917	40.2	0.7	Down
M272T427	379273	388824	6.92	44076.9	40345.1	23.09	8.6	3.11	8.66537e-05	4.06	0.00367541	1.43242	272.169	426.6	7.1	Up
M272T454	9.62115e+06	9.67511e+06	6.26	7.51266e+06	7.42662e+06	5.32	1.28	0.36	0.00647739	2.19	0.0370327	1.34633	272.296	454.3	7.6	Up
M272T49	1.86374e+07	1.90324e+07	7.88	1.559e+07	1.58338e+07	3.82	1.2	0.26	0.0261661	1.58	0.0929254	1.2468	271.965	49.3	0.8	Up
M272T629	3.92216e+06	4.00391e+06	6.2	2.59049e+06	2.50251e+06	6.16	1.51	0.6	0.00119366	2.92	0.013798	1.40229	272.286	629.1	10.5	Up
M273T121	644660	594465	14.58	40620.1	40763	2.08	15.87	3.99	0.000689364	3.16	0.0101572	1.44018	272.993	120.5	2	Up
M273T266	501988	495644	15.1	246848	238693	12.61	2.03	1.02	0.00328876	2.48	0.0242332	1.37373	273.124	266.4	4.4	Up
M273T277	1.0675e+06	1.18446e+06	19.09	510098	518591	8.16	2.09	1.07	0.00461929	2.34	0.0297352	1.36075	273.085	276.6	4.6	Up
M273T290	831147	822251	3.13	567880	587475	7.26	1.46	0.55	0.00118699	2.93	0.0137798	1.40224	273.182	290.2	4.8	Up
M273T41	598885	603335	19.49	92182.6	102418	28.59	6.5	2.7	0.000934547	3.03	0.0120353	1.40688	272.622	41.3	0.7	Up
M273T412	4.10742e+07	4.095e+07	3.87	3.20066e+07	3.23042e+07	3.49	1.28	0.36	0.00116577	2.93	0.01368	1.40263	273.254	411.6	6.9	Up
M273T43	1.39368e+07	1.30119e+07	16.22	9.64025e+06	1.00518e+07	10.6	1.45	0.53	0.029928	1.52	0.101347	1.23459	273.144	42.8	0.7	Up
M273T44	1.38348e+07	1.34792e+07	9.66	2.4849e+07	2.49469e+07	6.46	0.56	-0.84	0.000908207	3.04	0.0118269	1.40746	272.944	44	0.7	Down
M273T462	1.91152e+06	1.76398e+06	27.6	968621	987535	11.62	1.97	0.98	0.0175535	1.76	0.0708747	1.28338	272.61	461.7	7.7	Up
M273T49	2.10411e+07	2.17577e+07	6.66	1.30198e+07	1.27104e+07	8.46	1.62	0.69	0.00150235	2.82	0.0156587	1.39744	272.795	48.7	0.8	Up
M273T50	3.84821e+06	3.52574e+06	14.55	1.93339e+06	2.05102e+06	18.67	1.99	0.99	0.00764063	2.12	0.0411232	1.33893	273.122	50.2	0.8	Up
M273T505	1.91795e+06	2.07025e+06	15.33	77444.5	79603.9	30.81	24.77	4.63	0.00010414	3.98	0.00407543	1.43094	273.243	504.7	8.4	Up
M273T554	1.9829e+06	1.92817e+06	5.4	1.48825e+06	1.48071e+06	3.27	1.33	0.41	0.00135546	2.87	0.0147604	1.40043	273.185	553.8	9.2	Up
M273T96	2.3164e+06	2.34509e+06	2.63	2.03579e+06	2.04776e+06	6.62	1.14	0.19	0.034495	1.46	0.111108	1.21839	273.06	95.8	1.6	Up
M274T113	935218	917869	7.28	18651.4	23957.4	74.9	50.14	5.65	0.0286255	1.54	0.0984027	1.36372	274.165	112.7	1.9	Up
M274T357	12571.2	14190.5	40.92	813580	856240	9.26	0.02	-6.02	0.000113397	3.95	0.00416413	1.43051	274.147	356.8	5.9	Down
M274T40	1.56874e+06	1.59612e+06	8.07	4.17048e+06	3.94543e+06	9.44	0.38	-1.41	0.00016301	3.79	0.00484557	1.42787	273.951	40.4	0.7	Down
M274T402	1.49014e+09	1.54006e+09	6	1.28454e+09	1.28522e+09	1.01	1.16	0.21	0.014624	1.83	0.0627274	1.29799	274.274	402.2	6.7	Up
M274T412	4.89675e+06	4.90896e+06	1.43	3.75991e+06	3.65691e+06	6.07	1.3	0.38	0.00171525	2.77	0.0168262	1.39286	274.26	411.9	6.9	Up
M274T475	6.17627e+06	5.81212e+06	13.42	4.48664e+06	4.62172e+06	6.94	1.38	0.46	0.021055	1.68	0.0800327	1.26669	273.627	474.5	7.9	Up
M274T49_2	3.60239e+07	3.78159e+07	9.94	2.76594e+07	2.82204e+07	7.34	1.3	0.38	0.0230158	1.64	0.0848375	1.25995	274.09	49.5	0.8	Up
M274T690	5.7553e+06	5.66753e+06	5.2	2.58388e+06	2.54158e+06	9.31	2.23	1.16	0.000192884	3.71	0.00521186	1.42577	274.277	689.7	11.5	Up
M275T258	3899019	3.79388e+06	7.6	2.54658e+06	2.54636e+06	0.83	1.53	0.61	0.00953752	2.02	0.0474773	1.41286	275.106	258	4.3	Up
M275T266	810268	800663	2.07	981936	1.02953e+06	9.02	0.83	-0.28	0.0260222	1.58	0.0925359	1.24638	275.139	266.3	4.4	Down
M275T322	2.35567e+06	2.456e+06	10.46	1.58139e+06	1.61146e+06	4.61	1.49	0.57	0.00431547	2.36	0.028621	1.36429	275.233	321.6	5.4	Up
M275T34	895777	767433	26.59	405588	442423	20.43	2.21	1.14	0.0150086	1.82	0.0639215	1.29464	274.902	34	0.6	Up
M275T402	2.6178e+08	2.65941e+08	5.49	2.1861e+08	2.27877e+08	8.51	1.2	0.26	0.0383909	1.42	0.119107	1.20478	275.277	402.2	6.7	Up
M275T41	1.26528e+06	1.08539e+06	28.06	3.10116e+06	3.15355e+06	3.43	0.41	-1.29	0.024833	1.6	0.0895485	1.36942	274.942	40.7	0.7	Down
M275T436	1.34179e+06	1.33639e+06	2.79	2.049e+06	2.02013e+06	4	0.65	-0.61	0.000111262	3.95	0.00416413	1.4301	275.2	435.9	7.3	Down
M275T45	2.43449e+06	2.37612e+06	6.54	1.40081e+06	1.41209e+06	5.97	1.74	0.8	0.000409852	3.39	0.00764112	1.41894	275.038	45.1	0.8	Up
M275T465	1.35201e+07	1.22625e+07	17.34	3.31856e+06	3.37148e+06	6.61	4.07	2.03	0.00017483	3.76	0.00499244	1.42697	274.625	465.3	7.8	Up
M275T47	3.00334e+07	2.98641e+07	13.27	2.24563e+07	22502836	4.27	1.34	0.42	0.0240635	1.62	0.0875969	1.25676	274.882	47.3	0.8	Up
M275T474	3.49446e+07	3.26988e+07	13.01	2.11278e+07	2.05043e+07	18.07	1.65	0.73	0.0158006	1.8	0.0661647	1.29213	275.127	474.3	7.9	Up
M275T49_1	1.08027e+07	1.08435e+07	0.85	6.86232e+06	6.8286e+06	7.12	1.57	0.65	0.00736273	2.13	0.0403271	1.41905	274.793	48.7	0.8	Up
M275T507	4.5627e+07	3.91779e+07	29.98	2.13073e+07	2.09804e+07	2.95	2.14	1.1	0.044779	1.35	0.131652	1.31582	275.124	506.9	8.4	Up
M275T56	4.36118e+06	4.3022e+06	15.19	2.82756e+06	2.78306e+06	11.35	1.54	0.63	0.01695	1.77	0.0693029	1.28844	274.954	55.5	0.9	Up
M275T592	4.54282e+06	4.50173e+06	18.11	2.74775e+06	2.62945e+06	14.23	1.65	0.73	0.0196718	1.71	0.0763822	1.27414	275.258	591.9	9.9	Up
M275T63	2.1089e+06	2.20452e+06	10.59	1.16876e+06	1.25861e+06	15.79	1.8	0.85	0.00660588	2.18	0.037461	1.34553	274.973	62.9	1	Up
M276T164	1.32708e+06	1.38145e+06	9.75	946988	995725	9.7	1.4	0.49	0.0145361	1.84	0.0624737	1.29933	276.053	164.3	2.7	Up
M276T231	1.18647e+06	1.26763e+06	15.09	661640	662403	3.69	1.79	0.84	0.00356957	2.45	0.0255168	1.3716	276.171	230.7	3.8	Up
M276T244	964282	981022	8.15	635223	617341	9.05	1.52	0.6	0.00398983	2.4	0.0273886	1.36801	276.135	243.6	4.1	Up
M276T249_1	1.30402e+06	1.38157e+06	12.2	537112	396443	57.52	2.43	1.28	0.0365439	1.44	0.115273	1.2097	275.526	249.2	4.2	Up
M276T35	1.73802e+06	1.71268e+06	6.34	231931	230255	5.2	7.49	2.91	1.7789e-06	5.75	0.00100446	1.44143	275.891	35	0.6	Up
M276T402	2.38121e+07	2.47426e+07	7.24	2.05398e+07	2.09593e+07	4.08	1.16	0.21	0.0401329	1.4	0.122686	1.19938	276.281	402.2	6.7	Up
M276T44	4.0748e+06	3.75419e+06	21.75	2.45121e+06	2.41596e+06	5.66	1.66	0.73	0.0168692	1.77	0.0690639	1.28913	276.157	44.3	0.7	Up
M276T464	3.41988e+06	3.17567e+06	12.93	1.2023e+06	1.282e+06	14	2.84	1.51	0.000709312	3.15	0.0102834	1.41057	276.096	464.2	7.7	Up
M276T49	6.60094e+06	6.70354e+06	6.21	4.43657e+06	4.65417e+06	9.85	1.49	0.57	0.00441752	2.35	0.0290804	1.36559	275.956	49.2	0.8	Up
M276T508	2.07923e+07	2.0804e+07	7.35	1.63011e+07	1.64725e+07	5.91	1.28	0.35	0.0113758	1.94	0.0530332	1.31437	276.159	508.4	8.5	Up
M276T54_2	2.81912e+07	2.85504e+07	2.94	3.95048e+07	4.03868e+07	4.98	0.71	-0.49	0.000571812	3.24	0.00911284	1.41441	276.143	54.4	0.9	Down
M276T72	1.26602e+08	1.24724e+08	4.15	2.13722e+08	2.07557e+08	6.44	0.59	-0.76	0.00027732	3.56	0.00620934	1.42328	276.143	72.4	1.2	Down
M276T87	2.02694e+07	1.98773e+07	3.93	2.65173e+07	2.6206e+07	8.54	0.76	-0.39	0.00776589	2.11	0.0415466	1.33699	276.143	86.8	1.4	Down
M276T92	1.93586e+07	1.7018e+07	25.94	7.98311e+06	8.78231e+06	17.97	2.42	1.28	0.00821284	2.09	0.0429653	1.3344	276.192	92.3	1.5	Up
M277T276	2.58314e+06	2.60011e+06	13.95	1.7605e+06	1.82889e+06	8.9	1.47	0.55	0.0174031	1.76	0.0704904	1.28355	277.118	276	4.6	Up
M277T33	5.6838e+06	5.42285e+06	23.98	3.02202e+06	2.857e+06	14.16	1.88	0.91	0.0172883	1.76	0.0702955	1.28451	276.895	32.9	0.5	Up
M277T377	2.87721e+06	2.91776e+06	4.87	415211	404242	10.37	6.93	2.79	7.76242e-06	5.11	0.00161772	1.4398	277.144	377.2	6.3	Up
M277T379	777473	990583	53	35591.6	37914.9	32.28	21.84	4.45	0.00272263	2.57	0.0216536	1.38198	277.18	379.1	6.3	Up
M277T389	1.46248e+07	1.42936e+07	7.53	1.11226e+07	1.11841e+07	2.22	1.31	0.39	0.00370996	2.43	0.0261325	1.36998	277.128	388.8	6.5	Up
M277T432	42832.5	42486.5	31.8	723650	642942	20.11	0.06	-4.08	0.000204051	3.69	0.00539252	1.42657	277.237	431.9	7.2	Down
M277T464	804497	766289	18.83	170070	188993	20.39	4.73	2.24	0.000707722	3.15	0.0102723	1.41181	277.107	464.1	7.7	Up
M277T47_1	2.00008e+07	2.01681e+07	11.46	1.42607e+07	14355693	2.95	1.4	0.49	0.00841084	2.08	0.0436394	1.33446	276.877	47.3	0.8	Up
M277T72	1.82292e+07	1.9154e+07	16.88	2.86011e+07	2.80117e+07	4.63	0.64	-0.65	0.0119915	1.92	0.0548366	1.31223	277.148	72.4	1.2	Down
M277T84	2.51015e+06	2.2169e+06	27.37	1.09017e+06	1.12234e+06	12.32	2.3	1.2	0.00813369	2.09	0.0427161	1.33472	277.027	83.6	1.4	Up
M278T161_1	1.36955e+06	1.36332e+06	4.16	1.03695e+06	1.02258e+06	8.5	1.32	0.4	0.00670246	2.17	0.0377979	1.34574	277.712	160.9	2.7	Up
M278T250	1.46505e+06	1.4713e+06	9.9	683676	705756	11.22	2.14	1.1	0.000972117	3.01	0.0122784	1.40616	278.197	250.1	4.2	Up
M278T276	325171	317699	9.36	238481	234183	4.68	1.36	0.45	0.00669239	2.17	0.0377933	1.34635	278.122	276	4.6	Up
M278T323	2.36823e+06	2.369e+06	11.14	1.50916e+06	1.50927e+06	2.34	1.57	0.65	0.00249393	2.6	0.0205804	1.38308	278.233	323.4	5.4	Up
M278T389	1.7635e+06	1.83807e+06	9	1.38852e+06	1.41861e+06	11.11	1.27	0.34	0.0465113	1.33	0.135042	1.18222	278.133	388.8	6.5	Up
M278T404	657380	613106	16.21	1.01713e+06	1.06617e+06	18.04	0.65	-0.63	0.0376536	1.42	0.117645	1.20743	278.151	404.5	6.7	Down
M278T462	4.0028e+06	3.91244e+06	14.82	1.3579e+06	1.27655e+06	28.75	2.95	1.56	0.00394405	2.4	0.0271462	1.36886	278.209	461.7	7.7	Up
M278T477	6.94947e+06	6.53116e+06	14.74	1.55741e+06	1.4986e+06	12.28	4.46	2.16	0.00015733	3.8	0.00479602	1.42777	278.248	477.4	8	Up
M278T554	5.40696e+06	5.11514e+06	10.55	2.42118e+06	2.42621e+06	13.36	2.23	1.16	0.0011818	2.93	0.013766	1.4033	278.248	554.2	9.2	Up
M278T63	1.76912e+06	1.92078e+06	18.97	3.01203e+06	3.051e+06	9.66	0.59	-0.77	0.0139008	1.86	0.0605723	1.3006	277.973	63.2	1.1	Down
M279T196	1.93014e+06	1.88714e+06	8.27	2.95339e+06	3.01249e+06	4.86	0.65	-0.61	0.00148914	2.83	0.0155696	1.39738	279.145	195.5	3.3	Down
M279T238	405850	400156	4.03	296534	308491	11.86	1.37	0.45	0.0128345	1.89	0.0573827	1.30698	278.765	238.4	4	Up
M279T255_1	4.85884e+06	4.76978e+06	7.37	4.08748e+06	4.09117e+06	4.81	1.19	0.25	0.0270833	1.57	0.0948923	1.24662	278.688	255.4	4.3	Up
M279T416	6.78531e+06	6.69925e+06	7.47	5.28285e+06	5.23095e+06	1.75	1.28	0.36	0.00482318	2.32	0.0305755	1.36125	279.093	416.2	6.9	Up
M279T43	4.80655e+06	4.85238e+06	11.69	2.1446e+06	2.04651e+06	23.75	2.24	1.16	0.00563413	2.25	0.033692	1.35338	279.156	42.5	0.7	Up
M279T455	825836	810056	16.2	166230	160042	8.95	4.97	2.31	0.000113012	3.95	0.00416413	1.42998	279.131	454.5	7.6	Up
M279T47	2.80872e+06	2.87536e+06	5.84	2.07502e+06	2.17264e+06	8.24	1.35	0.44	0.00700324	2.15	0.03892	1.34328	278.875	47.3	0.8	Up
M279T488_1	3.48136e+07	3.27552e+07	13.7	1.01616e+07	9.88018e+06	9.36	3.43	1.78	0.00019277	3.71	0.00521186	1.4263	278.61	488.4	8.1	Up
M279T488_2	1.01702e+07	9.55048e+06	26.73	2.31965e+06	2.17861e+06	16.71	4.38	2.13	0.00119078	2.92	0.0137942	1.40143	279.111	488.4	8.1	Up
M279T50	1.74906e+06	1.64251e+06	19.2	4.19481e+06	4.13599e+06	8.26	0.42	-1.26	0.00167273	2.78	0.0165265	1.39424	279.127	50.4	0.8	Down
M279T504	6.60231e+06	5.73298e+06	29.44	2.28813e+06	2.74706e+06	51.27	2.89	1.53	0.0481624	1.32	0.138206	1.17713	279.159	503.5	8.4	Up
M279T517	3.66766e+06	3.55079e+06	25.55	842525	826145	13.12	4.35	2.12	0.000925929	3.03	0.0119456	1.40613	279.233	516.7	8.6	Up
M279T533	5.90445e+06	5.88481e+06	10.87	1.11678e+07	1.13579e+07	4.97	0.53	-0.92	0.000761035	3.12	0.0106212	1.41085	279.232	532.6	8.9	Down
M279T551	3.59942e+08	3.58051e+08	6.34	2.48734e+08	2.52031e+08	7.55	1.45	0.53	0.00295009	2.53	0.0227264	1.37971	279.159	550.5	9.2	Up
M279T553	7.04211e+06	6.68706e+06	10.7	9.42062e+06	9.82936e+06	7.86	0.75	-0.42	0.0183454	1.74	0.0730381	1.27784	279.232	552.6	9.2	Down
M279T60	4.29979e+06	4.3045e+06	9.59	2.82036e+06	2.69844e+06	16.95	1.52	0.61	0.0181231	1.74	0.0724838	1.28309	278.862	60.1	1	Up
M279T625	1.22095e+06	1.14529e+06	23.81	250433	247561	24.28	4.88	2.29	0.00125446	2.9	0.0141617	1.40159	279.18	625.4	10.4	Up
M279T68	418374	412387	11.64	529168	535619	6.12	0.79	-0.34	0.0347308	1.46	0.111635	1.21616	279.255	67.7	1.1	Down
M279T93	6.27653e+07	6.36405e+07	3.33	5.49157e+07	5.41169e+07	7.17	1.14	0.19	0.0410845	1.39	0.124837	1.19769	279.102	93.4	1.6	Up
M280T105	971151	1.04793e+06	14.51	2.06317e+06	2.13801e+06	7.46	0.47	-1.09	0.00151757	2.82	0.0157301	1.39642	280.118	105.1	1.8	Down
M280T216	3.58655e+06	3.40482e+06	16.15	1.99933e+06	2.09358e+06	16.85	1.79	0.84	0.0126357	1.9	0.0568424	1.30867	280.188	216.3	3.6	Up
M280T217	1.10736e+07	1.04491e+07	13.14	6.33105e+06	6.34548e+06	5.53	1.75	0.81	0.00230544	2.64	0.0195953	1.38552	279.688	216.6	3.6	Up
M280T261	1.09786e+06	1.07e+06	24.95	2.82049e+06	2.57626e+06	15.32	0.39	-1.36	0.00467931	2.33	0.0300502	1.36177	280.154	260.6	4.3	Down
M280T386	6.5761e+06	6.8107e+06	9.89	3.89813e+06	4.02273e+06	5.96	1.69	0.75	0.00158944	2.8	0.0160616	1.3952	280.118	386.4	6.4	Up
M280T416	1.15516e+06	1.08602e+06	11.12	881284	901035	12.44	1.31	0.39	0.0477128	1.32	0.13728	1.17785	280.097	416.3	6.9	Up
M280T438	1.89298e+06	1.86419e+06	8.94	949758	961396	4.83	1.99	1	0.00029815	3.53	0.00641083	1.4228	280.188	437.6	7.3	Up
M280T463	805027	864019	20.47	1.35974e+06	1.4178e+06	10.34	0.59	-0.76	0.0187077	1.73	0.0739124	1.27937	280.299	463	7.7	Down
M280T47	1.96984e+08	1.9074e+08	14.14	1.26859e+08	1.28799e+08	13.9	1.55	0.63	0.0184638	1.73	0.0733074	1.28021	280.091	47	0.8	Up
M280T473	9.45984e+06	9.22066e+06	10.33	5.55165e+06	5.34367e+06	6.57	1.7	0.77	0.0015893	2.8	0.0160616	1.39464	280.247	472.6	7.9	Up
M280T488	3.35885e+06	3.3961e+06	12.66	2.3787e+06	2.26812e+06	13.61	1.41	0.5	0.0316718	1.5	0.105215	1.2299	279.609	488.5	8.1	Up
M280T502	1.32148e+07	1.30825e+07	8.65	4.01856e+06	4.18692e+06	8.8	3.29	1.72	7.85828e-05	4.1	0.00352412	1.43272	280.264	502.4	8.4	Up
M280T54	1.14727e+08	1.13954e+08	6.01	1.45564e+08	1.53018e+08	9.54	0.79	-0.34	0.0237201	1.62	0.0867989	1.25854	280.137	53.6	0.9	Down
M280T551	6.37374e+07	6.34205e+07	6.95	4.40917e+07	4.18745e+07	8.97	1.45	0.53	0.00459574	2.34	0.0296365	1.36306	280.163	550.5	9.2	Up
M280T584	2.4796e+08	2.46725e+08	1.49	1.54691e+08	1.6491e+08	15.75	1.6	0.68	0.036387	1.44	0.114964	1.34138	280.263	584.2	9.7	Up
M281T211	497640	482854	11.04	380589	372920	5.05	1.31	0.39	0.0184482	1.73	0.07329	1.28142	281.099	210.8	3.5	Up
M281T261	219447	167310	48.54	438376	438959	12.11	0.5	-1	0.0479019	1.32	0.137625	1.1743	281.159	260.6	4.3	Down
M281T281	2.05339e+06	2.0347e+06	27.8	1.15382e+06	1.17375e+06	12.2	1.78	0.83	0.0363457	1.44	0.114884	1.21371	281.196	280.6	4.7	Up
M281T356	718420	691772	15.11	516256	518180	7.3	1.39	0.48	0.0272784	1.56	0.0953293	1.24102	280.998	356.3	5.9	Up
M281T437	214660	207167	7.36	82730.6	63460.9	45.89	2.59	1.38	0.0150843	1.82	0.0641558	1.29683	281.192	437.4	7.3	Up
M281T464	2.14066e+07	2.1433e+07	4.01	1.40232e+07	1.33416e+07	10.46	1.53	0.61	0.00253406	2.6	0.0207257	1.38273	281.138	464.2	7.7	Up
M281T47	1.70088e+07	1.58423e+07	17.9	1.11299e+07	1.16158e+07	17.34	1.53	0.61	0.0424433	1.37	0.127289	1.19345	281.095	47.1	0.8	Up
M281T472	1.73111e+06	1.56626e+06	16.6	456929	261905	75.74	3.79	1.92	0.0220296	1.66	0.0825071	1.26475	281.25	472.2	7.9	Up
M281T48	9.42191e+06	9.68232e+06	6.5	6.49396e+06	6.5325e+06	11.6	1.45	0.54	0.00845303	2.07	0.043778	1.33402	280.827	47.6	0.8	Up
M281T481	2.09699e+06	2.28286e+06	19.8	4.12595e+06	4.31527e+06	10.67	0.51	-0.98	0.00754977	2.12	0.0408676	1.33884	281.295	481.4	8	Down
M281T495	262090	245073	17.11	1.12873e+06	1.11344e+06	13.45	0.23	-2.11	0.000285356	3.54	0.006279	1.4221	281.051	495.1	8.3	Down
M281T54	1.38146e+07	1.33359e+07	7.27	1.99922e+07	2.12518e+07	11.08	0.69	-0.53	0.00930195	2.03	0.0466259	1.32672	281.141	53.6	0.9	Down
M281T551	6.35716e+06	6.43065e+06	6.41	4.1473e+06	4.19389e+06	5.8	1.53	0.62	0.00106501	2.97	0.0130191	1.40434	281.165	550.5	9.2	Up
M281T584	4.86122e+07	4.86624e+07	6.05	2.9664e+07	2.94355e+07	2.69	1.64	0.71	0.000208884	3.68	0.00544808	1.42628	281.267	584.2	9.7	Up
M281T94_2	566591	610205	27.76	924789	973468	10.32	0.61	-0.71	0.0493274	1.31	0.140363	1.17058	281.108	93.8	1.6	Down
M282T223	455636	448508	4.82	384273	371897	6.58	1.19	0.25	0.0210868	1.68	0.0800691	1.26614	282.146	222.6	3.7	Up
M282T250	2.50595e+07	2.61124e+07	12.43	1.33135e+07	1.27151e+07	8.82	1.88	0.91	0.00213702	2.67	0.0189085	1.38804	282.124	249.6	4.2	Up
M282T356	786218	714820	19.86	427710	412731	11.76	1.84	0.88	0.0094742	2.02	0.0472163	1.32617	282.006	356.3	5.9	Up
M282T37	315614	394764	43.85	84726.8	81775.3	34.1	3.73	1.9	0.0263983	1.58	0.0935509	1.24519	282.29	36.9	0.6	Up
M282T39	1.10922e+06	1.11596e+06	7.38	1.91946e+06	1.93826e+06	18.36	0.58	-0.79	0.00980934	2.01	0.0482433	1.32572	282.491	39.4	0.7	Down
M282T45	3.50542e+06	3.5992e+06	11.63	2.67773e+06	2.71051e+06	2.21	1.31	0.39	0.0193086	1.71	0.075459	1.27648	282.043	45.3	0.8	Up
M282T453	4.42615e+07	4.36949e+07	5.34	6.88452e+07	6.89562e+07	5.02	0.64	-0.64	0.000468981	3.33	0.00817097	1.41707	282.279	452.9	7.5	Down
M282T460	1.01264e+07	9.81305e+06	8.1	7.22104e+06	7.14085e+06	6.38	1.4	0.49	0.00455111	2.34	0.029542	1.36254	282.131	459.7	7.7	Up
M282T464	3.5063e+06	3.4975e+06	10.48	2.2912e+06	2.25277e+06	3.29	1.53	0.61	0.00265434	2.58	0.0213153	1.38133	282.143	464.2	7.7	Up
M282T48	8.82942e+06	8.27519e+06	11.37	4.9201e+06	4.82826e+06	4.54	1.79	0.84	0.00107753	2.97	0.013069	1.40503	282.055	47.9	0.8	Up
M282T50	5.36333e+07	5.23923e+07	13.78	7.8144e+07	7.88472e+07	4.74	0.69	-0.54	0.0102019	1.99	0.0494777	1.32315	282.117	50.3	0.8	Down
M282T543	1.21254e+07	1.09971e+07	20.86	2.247e+06	2.28678e+06	5.52	5.4	2.43	0.000151968	3.82	0.00474443	1.42786	281.652	543	9.1	Up
M282T544	3.1239e+06	2.94844e+06	20.71	53401.2	61786.9	46.64	58.5	5.87	0.000283364	3.55	0.00626267	1.42249	282.155	543.6	9.1	Up
M282T569	3.90235e+07	3.89427e+07	27.38	8.05324e+06	8.19708e+06	5.7	4.85	2.28	0.000723817	3.14	0.0103596	1.41164	282.279	568.6	9.5	Up
M282T616	4.31482e+07	4.36459e+07	11.44	1.64303e+07	1.64926e+07	2.81	2.63	1.39	0.000152806	3.82	0.00474443	1.4287	282.135	616.2	10.3	Up
M282T621	1.83189e+09	1.82561e+09	1.13	1.41567e+09	1.42791e+09	5.93	1.29	0.37	0.00180613	2.74	0.0172442	1.39352	282.279	620.7	10.3	Up
M282T636	1.30271e+08	1.24355e+08	8.71	9.04213e+07	8.79493e+07	5.03	1.44	0.53	0.00307928	2.51	0.0233056	1.37844	282.279	635.6	10.6	Up
M282T650	3.35651e+07	3.34769e+07	6.76	1.57504e+07	1.51249e+07	9.91	2.13	1.09	0.000372642	3.43	0.0072254	1.42064	282.279	650.3	10.8	Up
M283T101	4.71703e+06	4.45663e+06	20.16	1.21265e+06	618935	87.23	3.89	1.96	0.0300989	1.52	0.101693	1.23331	283.015	101.1	1.7	Up
M283T250	4.32488e+06	4.41717e+06	6.39	2.13892e+06	2.12946e+06	8.41	2.02	1.02	0.000326825	3.49	0.00668467	1.42202	283.128	249.5	4.2	Up
M283T279	699239	719479	6.98	839827	845939	1.56	0.83	-0.26	0.0117559	1.93	0.054143	1.3118	283.007	278.9	4.6	Down
M283T33_2	1.92511e+06	2.07297e+06	39.06	508183	444388	44.9	3.79	1.92	0.0203375	1.69	0.0781275	1.2726	283.262	32.7	0.5	Up
M283T450	291840	286485	11.99	36978.3	45794.1	41.93	7.89	2.98	0.00207393	2.68	0.018618	1.38803	282.633	449.9	7.5	Up
M283T453	7.46766e+06	7.50113e+06	12.9	1.27126e+07	1.24733e+07	3.78	0.59	-0.77	0.00235813	2.63	0.019864	1.38506	283.282	452.9	7.5	Down
M283T460_1	2.6319e+06	2.61545e+06	13.7	1.75345e+06	1.77549e+06	3.12	1.5	0.59	0.00792786	2.1	0.0420427	1.3359	282.633	459.7	7.7	Up
M283T477	2.85e+07	2.79144e+07	11.6	2.07859e+07	2.08412e+07	3.44	1.37	0.46	0.0108246	1.97	0.0514388	1.31946	283.146	477.1	8	Up
M283T48	9.64863e+06	1.03419e+07	14.45	5.9088e+06	5.76707e+06	14.91	1.63	0.71	0.0159345	1.8	0.0665059	1.29149	282.822	47.6	0.8	Up
M283T50	5.48794e+06	4.97056e+06	17.66	7.45929e+06	7.74918e+06	7.53	0.74	-0.44	0.04276	1.37	0.127761	1.19309	283.121	50.2	0.8	Down
M283T616_1	1.38398e+07	1.30577e+07	10.69	6.16283e+06	6.05664e+06	6.56	2.25	1.17	0.000338185	3.47	0.0068121	1.42082	282.638	616.2	10.3	Up
M283T621	3.66615e+08	3.65135e+08	6.89	2.5628e+08	2.70268e+08	10.25	1.43	0.52	0.00781103	2.11	0.0416883	1.33769	283.282	620.7	10.3	Up
M283T636	2.53197e+07	2.57948e+07	3.79	1.57839e+07	1.57825e+07	1.6	1.6	0.68	3.92469e-05	4.41	0.00264878	1.43565	283.282	635.6	10.6	Up
M283T650	6.9436e+06	7.43444e+06	14.92	841992	859854	8.32	8.25	3.04	3.36279e-05	4.47	0.00251328	1.43605	283.282	650.4	10.8	Up
M283T81	1.02318e+07	1.01216e+07	12.96	7.61902e+06	7.78366e+06	9.55	1.34	0.43	0.0352278	1.45	0.112734	1.21577	283.103	80.7	1.3	Up
M284T152	1.53151e+06	1.49156e+06	8.17	2.22508e+06	2.21541e+06	3.85	0.69	-0.54	0.00188391	2.72	0.0176097	1.3908	284.207	151.9	2.5	Down
M284T162	2.33537e+06	2.39032e+06	11.68	1.59557e+06	1.5847e+06	1.41	1.46	0.55	0.030477	1.52	0.102619	1.35513	284.15	162	2.7	Up
M284T249	343457	375913	17.17	240791	238069	9.87	1.43	0.51	0.0436786	1.36	0.129639	1.19087	284.131	249.3	4.2	Up
M284T253	2.95519e+06	2.8999e+06	8.01	4.06238e+06	4.0723e+06	3.44	0.73	-0.46	0.00303993	2.52	0.0231265	1.37876	284.149	252.8	4.2	Down
M284T257	673473	642084	28.4	288164	320659	23.16	2.34	1.22	0.0182124	1.74	0.0726952	1.28091	284.207	257.2	4.3	Up
M284T316	1.22759e+06	1.22868e+06	22.33	686086	681016	2.93	1.79	0.84	0.0480402	1.32	0.137947	1.30459	284.058	316	5.3	Up
M284T364	304748	332165	23.1	461907	455339	6.77	0.66	-0.6	0.0435638	1.36	0.129538	1.18934	284.139	363.9	6.1	Down
M284T41	838656	796685	15.66	1.30565e+06	1.28961e+06	4.97	0.64	-0.64	0.00829296	2.08	0.0432723	1.33619	283.94	40.8	0.7	Down
M284T477	3.95101e+06	3.99264e+06	4.19	3.23569e+06	3.17481e+06	8.62	1.22	0.29	0.0213917	1.67	0.0809008	1.26717	284.149	477.1	8	Up
M284T532	1.09825e+08	1.05148e+08	8.68	7.15829e+07	7.13789e+07	7.83	1.53	0.62	0.00303974	2.52	0.0231265	1.37877	284.331	532.3	8.9	Up
M284T621	2.916e+07	2.69509e+07	21.36	1.9292e+07	1.90566e+07	3.78	1.51	0.6	0.0299236	1.52	0.101347	1.23192	284.284	620.7	10.3	Up
M284T648	2.15254e+08	2.12663e+08	10.79	1.35568e+08	1.35831e+08	6.89	1.59	0.67	0.00336332	2.47	0.0245443	1.37356	284.295	648	10.8	Up
M284T80	919945	946777	11.39	573818	537816	12.5	1.6	0.68	0.00826609	2.08	0.0431709	1.33434	284.108	80.5	1.3	Up
M285T273	5.26945e+06	5.30537e+06	2.65	4.52211e+06	4.62207e+06	4.82	1.17	0.22	0.008804	2.06	0.0450786	1.33229	285.266	273.3	4.6	Up
M285T300	152070	136207	21.02	254290	257283	3.67	0.6	-0.74	0.0109874	1.96	0.0519817	1.31781	285.131	300.3	5	Down
M285T343	93421	75805.5	35.74	1.8996e+06	1.9473e+06	4.53	0.05	-4.35	0.00343811	2.46	0.0249139	1.43189	285.075	343.1	5.7	Down
M285T399	2.00226e+06	1.85317e+06	13.16	974301	938718	14.69	2.06	1.04	0.00289192	2.54	0.0224016	1.37907	285.254	399.2	6.7	Up
M285T46	6.36702e+06	6.52648e+06	5.8	4.59542e+06	4.54866e+06	3.41	1.39	0.47	0.00116034	2.94	0.0136606	1.40342	284.995	45.9	0.8	Up
M285T47	1.80913e+07	1.82776e+07	8.64	1.15411e+07	1.12178e+07	6.34	1.57	0.65	0.00193809	2.71	0.0179283	1.3893	284.909	46.7	0.8	Up
M285T473	4.89243e+06	5.0304e+06	21.29	2.75678e+06	2.7833e+06	1.87	1.77	0.83	0.0476722	1.32	0.13724	1.31057	285.204	472.5	7.9	Up
M285T533	2.23079e+07	2.3013e+07	7.44	1.34236e+07	1.44715e+07	15.41	1.66	0.73	0.00761839	2.12	0.0410684	1.33817	285.335	532.8	8.9	Up
M285T59	7.63078e+06	7.78915e+06	5.03	6.17905e+06	6.24922e+06	7.91	1.23	0.3	0.0178593	1.75	0.0716491	1.28182	284.87	59.3	1	Up
M285T620	6.7194e+06	6.62297e+06	15.59	2.81664e+06	2.75397e+06	29.32	2.39	1.25	0.0101122	2	0.0492078	1.32478	285.221	619.5	10.3	Up
M285T648	4.09706e+07	3.97509e+07	7.59	2.43863e+07	2.50686e+07	5.45	1.68	0.75	0.000643484	3.19	0.00975989	1.41232	285.298	648	10.8	Up
M285T72	6.18169e+06	6.30436e+06	10.16	3.4591e+06	3.39591e+06	6.09	1.79	0.84	0.0011152	2.95	0.0133688	1.4037	285.084	72.2	1.2	Up
M286T241	2.26897e+06	2.27474e+06	20.4	1.25795e+06	1.24381e+06	20.24	1.8	0.85	0.0247099	1.61	0.0892753	1.25319	285.944	241.2	4	Up
M286T242	4.27984e+06	4.76889e+06	20.12	2.72472e+06	2.46023e+06	18.22	1.57	0.65	0.0493948	1.31	0.140427	1.17174	285.61	241.9	4	Up
M286T318	303955	302858	4.58	179445	175569	4.69	1.69	0.76	0.000150239	3.82	0.00472707	1.4284	286.238	318.3	5.3	Up
M286T436	74867.2	75867.6	8.13	247233	240396	7.35	0.3	-1.72	4.61381e-05	4.34	0.00283768	1.43501	286.156	436.5	7.3	Down
M286T46	9.34205e+06	9.01681e+06	11.99	3.68957e+06	3.81444e+06	12.56	2.53	1.34	0.000771006	3.11	0.0107052	1.41042	285.988	46.4	0.8	Up
M286T49	7.22395e+06	6.78412e+06	10.66	3.50161e+06	3.37567e+06	7.51	2.06	1.04	0.000598562	3.22	0.0093664	1.41302	285.903	49	0.8	Up
M286T620	9.24245e+07	9.38881e+07	20.61	6.08351e+07	6.02887e+07	5.16	1.52	0.6	0.0325449	1.49	0.107021	1.22394	286.229	619.5	10.3	Up
M286T72	2.37986e+07	2.35799e+07	3.64	1.90065e+07	2.00132e+07	12.87	1.25	0.32	0.0450932	1.35	0.132332	1.18632	286.098	72.2	1.2	Up
M287T141	1.69306e+06	1.73924e+06	8.29	1.17052e+06	1.19707e+06	4.93	1.45	0.53	0.00292623	2.53	0.0226108	1.37856	287.124	141.2	2.4	Up
M287T175_2	3.2974e+06	3.1396e+06	16	2.42434e+06	2.46128e+06	4.97	1.36	0.44	0.0338704	1.47	0.109814	1.22154	287.19	174.6	2.9	Up
M287T41	727121	736989	10.56	2.77072e+06	2.74578e+06	3.48	0.26	-1.93	3.25642e-05	4.49	0.00249309	1.43655	286.958	40.6	0.7	Down
M287T45	1.51769e+07	1.51023e+07	6.36	1.01099e+07	9.78162e+06	9.61	1.5	0.59	0.0034087	2.47	0.0247671	1.37323	287.069	45.3	0.8	Up
M287T465_1	9.99717e+06	9.6583e+06	14.53	5.53192e+06	5.61695e+06	8.25	1.81	0.85	0.00355827	2.45	0.0254444	1.37148	286.625	465.2	7.8	Up
M287T47	5.97768e+06	6.1128e+06	8.17	4.73802e+06	4.73218e+06	11.14	1.26	0.34	0.0436302	1.36	0.129639	1.19088	286.907	46.7	0.8	Up
M287T479	7.09706e+06	7.15262e+06	10.48	4.85228e+06	4.85531e+06	5.67	1.46	0.55	0.00552918	2.26	0.033274	1.35482	287.313	478.9	8	Up
M287T483	4.45879e+06	4.61901e+06	6.44	2.58313e+06	2.34421e+06	21.94	1.73	0.79	0.0116628	1.93	0.0538859	1.31342	286.635	482.7	8	Up
M287T599	1.10028e+07	1.08666e+07	3.19	4.90883e+06	4.70263e+06	12.84	2.24	1.16	0.000406717	3.39	0.00759996	1.41978	287.141	599	10	Up
M287T620	2.07397e+07	1.93598e+07	18.81	1.27529e+07	1.29169e+07	5.63	1.63	0.7	0.0124087	1.91	0.0561709	1.30877	287.233	619.5	10.3	Up
M287T67	454389	465077	8.21	832126	849515	12.96	0.55	-0.87	0.00265042	2.58	0.0212918	1.38147	287.144	67.4	1.1	Down
M288T222	1.00784e+06	940612	18.07	453807	500954	27.85	2.22	1.15	0.0159747	1.8	0.0666095	1.29238	288.182	222.3	3.7	Up
M288T33	4.7668e+06	4.359e+06	20.07	2.35292e+06	2.52653e+06	17.52	2.03	1.02	0.0102997	1.99	0.0498182	1.3214	287.887	33.1	0.6	Up
M288T342	1.06223e+07	1.02865e+07	7.97	1.61363e+06	1.65513e+06	9.19	6.58	2.72	1.16573e-05	4.93	0.0017235	1.439	288.217	341.6	5.7	Up
M288T412	2.9526e+06	2.91942e+06	11	2.24606e+06	2.27823e+06	9.84	1.31	0.39	0.0332855	1.48	0.108616	1.22209	288.253	411.9	6.9	Up
M288T49_1	4.65151e+06	4.6273e+06	1.77	2.04794e+06	2.05974e+06	1.94	2.27	1.18	6.99526e-07	6.16	0.000930066	1.44213	287.9	49	0.8	Up
M288T49_2	3.97233e+06	4.04109e+06	4.9	3.09166e+06	3.08954e+06	0.61	1.28	0.36	0.01192	1.92	0.0546548	1.40579	287.938	49.5	0.8	Up
M288T50	6.30503e+06	6.0339e+06	8.47	4.26108e+06	3.90498e+06	16.27	1.48	0.57	0.0176756	1.75	0.0711951	1.28459	288.075	50.4	0.8	Up
M288T51	6.23822e+06	6.19792e+06	13.62	3.20454e+06	2.75778e+06	31.24	1.95	0.96	0.0212524	1.67	0.0804857	1.26738	288.106	51.4	0.9	Up
M288T599	1.37927e+06	1.42576e+06	6.9	98900.2	91056.3	39.41	13.95	3.8	0.000311015	3.51	0.00653465	1.42251	288.145	598.9	10	Up
M288T94	2.30749e+06	2.45949e+06	17.66	599812	541875	25.14	3.85	1.94	0.00151928	2.82	0.0157329	1.39742	288.135	94.5	1.6	Up
M289T313	27441.8	22170.5	36.35	164650	164138	25.79	0.17	-2.58	0.00187685	2.73	0.0176023	1.391	289.184	312.6	5.2	Down
M289T342	1.4439e+06	1.50325e+06	17.16	42813.7	52165.1	57.01	33.73	5.08	0.00126966	2.9	0.0142658	1.4015	289.22	341.7	5.7	Up
M289T449	355643	364605	18.98	31901.2	30172.1	20.36	11.15	3.48	0.00011611	3.94	0.00420689	1.4298	289.238	448.5	7.5	Up
M289T455	144570	63180.8	102.24	1.72378e+06	1.72357e+06	11.69	0.08	-3.58	0.0357181	1.45	0.113696	1.34073	289.217	455.1	7.6	Down
M289T525_1	1.79045e+08	1.60537e+08	21.1	6.6144e+07	66495016	5.34	2.71	1.44	0.00122336	2.91	0.0139701	1.40089	288.641	524.7	8.7	Up
M289T525_2	6.43962e+07	5.07064e+07	36.86	21161771	1.92169e+07	24.71	3.04	1.61	0.0105639	1.98	0.0506327	1.31953	289.144	525.3	8.8	Up
M289T529	3.60094e+07	3.10252e+07	25.66	1.00107e+07	1.04023e+07	8.7	3.6	1.85	0.00106936	2.97	0.0130392	1.40367	289.156	529	8.8	Up
M289T565	2.10031e+07	1.91565e+07	21.23	9.04689e+06	1.01821e+07	30.06	2.32	1.22	0.0189941	1.72	0.0746197	1.27975	289.139	565.1	9.4	Up
M290T108	831935	784040	11.34	442386	412400	21.15	1.88	0.91	0.00879451	2.06	0.0450582	1.33138	290.175	108.1	1.8	Up
M290T158	1.93636e+06	1.91038e+06	5.48	594588	614288	6.8	3.26	1.7	2.03752e-05	4.69	0.00212417	1.43765	290.16	158.3	2.6	Up
M290T190	4.69554e+06	4.60126e+06	10.15	3.21472e+06	3.21324e+06	2.28	1.46	0.55	0.00321317	2.49	0.0239156	1.37431	289.943	190.4	3.2	Up
M290T233	1.13538e+06	1.18631e+06	9.62	1.65268e+06	1.74526e+06	13.67	0.69	-0.54	0.020589	1.69	0.0787587	1.27136	290.15	233.5	3.9	Down
M290T259	1.96105e+06	2.01185e+06	8.15	354954	344654	9.22	5.52	2.47	1.76556e-05	4.75	0.00200133	1.43803	290.105	259.5	4.3	Up
M290T275_3	1.39827e+06	1.37893e+06	5.3	1.14576e+06	1.18368e+06	8.49	1.22	0.29	0.0267248	1.57	0.0942301	1.24829	290.198	275.3	4.6	Up
M290T362	5.7209e+06	5.49754e+06	7.57	4.44845e+06	4.45232e+06	7.82	1.29	0.36	0.0156116	1.81	0.0656638	1.29278	290.25	361.9	6	Up
M290T422	1.55736e+06	1.55016e+06	5.26	995085	977324	16.37	1.57	0.65	0.00996306	2	0.0487338	1.32431	290.296	421.5	7	Up
M290T427	2.81721e+06	2.69027e+06	14.96	340723	251793	48.2	8.27	3.05	0.0012895	2.89	0.0143768	1.3994	290.178	426.8	7.1	Up
M290T493	4.96015e+06	5.57414e+06	47.92	1.18838e+07	1.24466e+07	13.55	0.42	-1.26	0.0480599	1.32	0.137967	1.17441	289.632	492.6	8.2	Down
M290T50	2.14687e+07	2.22798e+07	7.59	1.25745e+07	1.25771e+07	2.06	1.71	0.77	0.000327233	3.49	0.00668467	1.42177	290.086	50.1	0.8	Up
M290T530	1.03527e+07	8.8571e+06	27.81	1.06547e+06	501351	120.24	9.72	3.28	0.0248133	1.61	0.0895146	1.25111	289.659	529.5	8.8	Up
M290T56	4.23508e+06	4.53541e+06	17.56	1.87055e+06	1.82699e+06	19.19	2.26	1.18	0.00600571	2.22	0.035152	1.35106	289.934	56.3	0.9	Up
M290T578	1.26147e+07	1.25273e+07	48.58	2.08822e+06	2.02078e+06	9.38	6.04	2.59	0.00538983	2.27	0.0327224	1.35681	289.648	577.8	9.6	Up
M290T87	1.18323e+07	1.24525e+07	13.41	7.05219e+06	6.57506e+06	15.54	1.68	0.75	0.01182	1.93	0.0543344	1.31283	290.149	86.7	1.4	Up
M291T108	4.35659e+06	4.2912e+06	10.43	2.4406e+06	2.56422e+06	9.38	1.79	0.84	0.00210006	2.68	0.0187359	1.38873	291.173	108.1	1.8	Up
M291T236_1	9.84531e+06	1.00828e+07	4.96	7.88188e+06	7.8699e+06	2.26	1.25	0.32	0.00224228	2.65	0.0192899	1.38707	290.524	236.3	3.9	Up
M291T236_2	2.75526e+06	2.74744e+06	3.99	2.27588e+06	2.27725e+06	0.93	1.21	0.28	0.00127802	2.89	0.0143095	1.4001	290.858	236.3	3.9	Up
M291T262	978519	1.02622e+06	11.53	540924	619434	29.93	1.81	0.86	0.0388631	1.41	0.119971	1.20563	291.135	262.4	4.4	Up
M291T269_2	673052	657749	8.34	495230	452037	16.45	1.36	0.44	0.0383102	1.42	0.118918	1.20665	290.933	268.8	4.5	Up
M291T401	1.42565e+06	1.41354e+06	4.7	175866	107470	79.8	8.11	3.02	0.0332427	1.48	0.108542	1.35008	291.123	401	6.7	Up
M291T406	1.27972e+07	1.29128e+07	13.39	7.3313e+06	7.37783e+06	2.57	1.75	0.8	0.00230141	2.64	0.0195765	1.38711	291.273	405.7	6.8	Up
M291T427	438791	471804	16.82	33578.2	34139.4	4.57	13.07	3.71	1.73938e-05	4.76	0.00199467	1.43827	291.181	426.6	7.1	Up
M291T47_1	7.59082e+06	7.51513e+06	7.81	4.41961e+06	4.46571e+06	4.19	1.72	0.78	0.000453546	3.34	0.00803117	1.41706	290.854	47.3	0.8	Up
M291T487_1	1.55871e+07	1.59683e+07	7.21	3.40946e+06	3.39377e+06	6.62	4.57	2.19	1.17652e-05	4.93	0.0017235	1.43889	290.61	486.6	8.1	Up
M291T487_2	4.38258e+06	4.37558e+06	2.46	416581	223255	86.6	10.52	3.4	0.0306728	1.51	0.103149	1.35877	291.11	486.7	8.1	Up
M291T534	4.42082e+06	4.49297e+06	7.03	2.22865e+06	2.31364e+06	12.69	1.98	0.99	0.00132265	2.88	0.0145615	1.40078	291.253	534.1	8.9	Up
M292T341	8.09094e+06	8.06918e+06	5.94	5.38303e+06	5.57353e+06	15.54	1.5	0.59	0.0137913	1.86	0.0602602	1.30317	292.202	340.9	5.7	Up
M292T357	140129	153821	17.25	1.18037e+06	1.18231e+06	1.91	0.12	-3.07	0.002214	2.65	0.0191684	1.43584	292.158	356.9	5.9	Down
M292T406	1.14374e+06	1.16709e+06	5.38	522622	565352	15.83	2.19	1.13	0.00145601	2.84	0.0153864	1.39707	292.278	405.7	6.8	Up
M292T43	1.87521e+07	1.90842e+07	6.88	1.10631e+07	1.09962e+07	9.6	1.7	0.76	0.00150948	2.82	0.0157064	1.39683	292.157	42.7	0.7	Up
M292T467	1.29727e+06	1.34293e+06	7.86	1.02011e+06	978652	12.12	1.27	0.35	0.0424572	1.37	0.127313	1.1935	292.227	467	7.8	Up
M293T192	1.40909e+06	1.46596e+06	13.44	954759	901970	12.54	1.48	0.56	0.0220644	1.66	0.082609	1.26315	293.114	192.5	3.2	Up
M293T194	2.52948e+07	2.57663e+07	6.65	4.54582e+06	4.47983e+06	2.93	5.56	2.48	2.23606e-06	5.65	0.00103116	1.44116	293.186	193.6	3.2	Up
M293T230_1	6.63587e+07	6.93649e+07	9.54	3.92522e+07	3.99282e+07	7.01	1.69	0.76	0.00171115	2.77	0.0168121	1.39385	293.16	230.4	3.8	Up
M293T230_2	7.4171e+07	7.40401e+07	5.75	5.36599e+07	5.37754e+07	1.38	1.38	0.47	0.000699439	3.16	0.0102203	1.41225	293.19	229.8	3.8	Up
M293T252	830165	847674	16.36	164882	72187.8	102.62	5.03	2.33	0.0269444	1.57	0.0946196	1.24309	293.113	251.8	4.2	Up
M293T280	7.39414e+06	7.31964e+06	9.66	4.23415e+06	4131136	8.09	1.75	0.8	0.00151727	2.82	0.0157301	1.39634	293.15	280.4	4.7	Up
M293T324	13078.9	13419.6	15.85	341084	351659	12.06	0.04	-4.7	1.02295e-05	4.99	0.0017235	1.43937	293.232	323.9	5.4	Down
M293T363	1.67158e+06	1.65336e+06	14.29	1.28847e+06	1.3251e+06	6.89	1.3	0.38	0.0499433	1.3	0.141575	1.1707	293.196	363.2	6.1	Up
M293T436	3.28043e+06	3.33086e+06	4.37	4.31707e+06	4.3283e+06	6.73	0.76	-0.4	0.00419963	2.38	0.0281698	1.36752	293.211	436.1	7.3	Down
M293T47	5.53974e+06	5.68407e+06	8.38	3.12333e+06	3.15465e+06	13.64	1.77	0.83	0.00355807	2.45	0.0254444	1.37204	292.852	47.3	0.8	Up
M293T680	3.06761e+06	3.05785e+06	25.71	770950	781118	69.08	3.98	1.99	0.0410788	1.39	0.124837	1.19865	293.284	680.3	11.3	Up
M294T194	3.92977e+06	4.119e+06	8.49	285590	192510	77.95	13.76	3.78	0.0218138	1.66	0.0818972	1.3788	294.189	193.5	3.2	Up
M294T230_2	9.45572e+06	9.62294e+06	3.88	5.95517e+06	5.8769e+06	3.8	1.59	0.67	0.000123773	3.91	0.00432616	1.42978	294.163	230.4	3.8	Up
M294T230_3	4.9786e+06	5.24746e+06	9.84	3.61762e+06	3.54651e+06	14.97	1.38	0.46	0.0358691	1.45	0.113992	1.21468	294.194	229.9	3.8	Up
M294T269	309042	309219	2.25	282185	281826	3	1.1	0.13	0.0136716	1.86	0.0598744	1.30428	294.145	268.7	4.5	Up
M294T34	2.0234e+06	1.80903e+06	28.67	861862	961699	22.02	2.35	1.23	0.0157269	1.8	0.0659881	1.29119	293.854	34.1	0.6	Up
M294T436_1	482638	485962	11.89	680887	644420	9.93	0.71	-0.5	0.0178118	1.75	0.0715547	1.28433	294.215	436.1	7.3	Down
M294T450	668953	681484	4.46	420965	467116	19.48	1.59	0.67	0.0180778	1.74	0.0723579	1.28031	294.278	449.7	7.5	Up
M294T54	9.83878e+07	9.3714e+07	11.23	1.45395e+08	1.50144e+08	5.76	0.68	-0.56	0.00536703	2.27	0.0326572	1.35486	294.154	54.4	0.9	Down
M294T57	1.93607e+06	2.06068e+06	13.39	726488	510434	53.28	2.66	1.41	0.0226503	1.64	0.0840193	1.26272	293.964	56.7	0.9	Up
M294T601	1.69708e+07	1.7409e+07	17.35	1.16615e+07	1.16982e+07	5.96	1.46	0.54	0.0282534	1.55	0.0974636	1.23886	294.278	600.7	10	Up
M294T72_2	5.44435e+08	5.38007e+08	15.91	7.9766e+08	8.18672e+08	8.68	0.68	-0.55	0.0210701	1.68	0.0800621	1.26744	294.154	72.4	1.2	Down
M294T76	3.28868e+06	3.40997e+06	8.82	6.39121e+06	5.85542e+06	34.1	0.51	-0.96	0.0345528	1.46	0.111129	1.21878	294.003	75.9	1.3	Down
M295T183	1.79716e+07	1.87389e+07	8.49	1.20367e+07	1.23592e+07	10.41	1.49	0.58	0.00717043	2.14	0.0395689	1.34145	294.993	182.5	3	Up
M295T229	1.81226e+08	1.78912e+08	4.7	2.45155e+08	2.43552e+08	2.77	0.74	-0.44	0.000638976	3.19	0.0096983	1.41262	295.128	228.9	3.8	Down
M295T287	2.17997e+07	2.16332e+07	2.45	1.60445e+07	1.53376e+07	11.08	1.36	0.44	0.00834998	2.08	0.0434235	1.33451	295.197	286.7	4.8	Up
M295T305	915931	909673	18.23	553463	568643	12.76	1.65	0.73	0.0186814	1.73	0.0738599	1.27873	295.211	304.8	5.1	Up
M295T33	6.08523e+06	5.44129e+06	30.94	2.81285e+06	3.01296e+06	17.37	2.16	1.11	0.0202431	1.69	0.0778614	1.27108	294.865	33	0.6	Up
M295T347	3.09864e+06	2.91255e+06	16.18	2.06373e+06	1.93758e+06	19.94	1.5	0.59	0.0461657	1.34	0.134435	1.18293	295.19	347	5.8	Up
M295T421_1	7.35792e+06	7.30059e+06	12.84	1.05694e+07	1.07456e+07	7.69	0.7	-0.52	0.0135507	1.87	0.0594889	1.30365	295.217	420.8	7	Down
M295T464	7.7678e+06	7.65603e+06	3.18	5.57494e+06	5.60954e+06	3.1	1.39	0.48	0.000204008	3.69	0.00539252	1.42616	295.117	464.2	7.7	Up
M295T468	641879	720075	40.36	245515	246718	8.7	2.61	1.39	0.0310995	1.51	0.103995	1.23061	295.19	467.7	7.8	Up
M295T46_1	6.68595e+07	6.13247e+07	16.68	4.71818e+07	5.00697e+07	11	1.42	0.5	0.0388585	1.41	0.119971	1.20481	294.938	45.5	0.8	Up
M295T475	1.35534e+07	1.33038e+07	18.47	8.17075e+06	8.21222e+06	3.09	1.66	0.73	0.0101651	1.99	0.0493877	1.32143	295.139	474.8	7.9	Up
M295T601	3.37289e+06	3.48816e+06	15.77	1.56401e+06	1.55535e+06	5.04	2.16	1.11	0.00151327	2.82	0.0157157	1.39734	295.282	600.6	10	Up
M295T72	7.5255e+07	7.33349e+07	14.71	1.04575e+08	1.06287e+08	8.34	0.72	-0.47	0.0264265	1.58	0.0936049	1.245	295.158	72.4	1.2	Down
M295T94	9.32168e+06	9.75102e+06	19.51	1.35865e+07	1.37413e+07	6.26	0.69	-0.54	0.0345479	1.46	0.111129	1.21603	295.096	93.7	1.6	Down
M296T148	820919	797741	5.18	1096467	1.12392e+06	9.94	0.75	-0.42	0.0119389	1.92	0.0547184	1.31353	296.135	148.4	2.5	Down
M296T229	2.88728e+07	2.83433e+07	3.69	3.7124e+07	3.75046e+07	7.15	0.78	-0.36	0.00587533	2.23	0.0346509	1.35268	296.132	228.9	3.8	Down
M296T257_1	4.02013e+06	3.89802e+06	6.61	3.3214e+06	3.45929e+06	9.06	1.21	0.28	0.0426034	1.37	0.127566	1.19252	295.695	256.8	4.3	Up
M296T287_1	8.51249e+06	8.76347e+06	11.48	5.75599e+06	5.58058e+06	6.95	1.48	0.56	0.00781054	2.11	0.0416883	1.33725	295.697	286.7	4.8	Up
M296T33	2.56108e+06	2.5105e+06	8.05	1.46589e+06	1.4211e+06	9.01	1.75	0.8	0.00124711	2.9	0.0141172	1.4007	295.895	33.2	0.6	Up
M296T43	6.21102e+06	5.93534e+06	8.48	8.03304e+06	7.84034e+06	11.71	0.77	-0.37	0.0360518	1.44	0.114257	1.21308	296.154	43	0.7	Down
M296T430	3.12333e+06	3.47228e+06	26.84	9.80454e+06	9.81517e+06	3.93	0.32	-1.65	0.019059	1.72	0.0747935	1.38571	296.226	430.4	7.2	Down
M296T45	3.48214e+06	3.38164e+06	12.86	2.12714e+06	2.11454e+06	3.87	1.64	0.71	0.00309274	2.51	0.0233561	1.3774	295.942	45.4	0.8	Up
M296T500	1.27049e+08	1.22792e+08	10.13	3.94563e+07	4.41762e+07	44.13	3.22	1.69	0.0151323	1.82	0.0642006	1.29439	296.149	500.5	8.3	Up
M296T507_1	2.02266e+07	1.99627e+07	3.15	9.96332e+06	9.49038e+06	10.83	2.03	1.02	0.000362708	3.44	0.00712203	1.41984	295.636	506.9	8.4	Up
M296T513	1.68183e+08	1.61461e+08	11.98	5.73827e+07	5.83139e+07	4.71	2.93	1.55	0.000125448	3.9	0.00435322	1.42937	296.149	513	8.6	Up
M296T518	6.66023e+06	6.54727e+06	10.6	2.71878e+06	2.75574e+06	9.16	2.45	1.29	0.000380544	3.42	0.00732497	1.41972	296.259	518.1	8.6	Up
M296T640	2.57969e+07	2.67483e+07	11.45	1.74691e+07	1.7039e+07	9.66	1.48	0.56	0.0113565	1.94	0.053031	1.31633	296.295	639.7	10.7	Up
M297T183	5.25267e+06	5.10287e+06	10.9	3.41415e+06	3.41108e+06	5.94	1.54	0.62	0.00377147	2.42	0.0263782	1.36828	296.991	182.8	3	Up
M297T220	1.31093e+07	1.34094e+07	5.23	1.64787e+07	1.66351e+07	5.62	0.8	-0.33	0.0069907	2.16	0.0388958	1.34376	297.108	220	3.7	Down
M297T262_1	2.55469e+06	2.56887e+06	5.49	2.99814e+06	3.02549e+06	4.88	0.85	-0.23	0.0198446	1.7	0.0767888	1.2733	296.598	261.6	4.4	Down
M297T278	1.19198e+06	1.18498e+06	10.06	1.50778e+06	1.48877e+06	9.91	0.79	-0.34	0.0443751	1.35	0.130908	1.18521	297.145	278.3	4.6	Down
M297T33	2.33158e+06	2.08544e+06	32.98	1.14332e+06	1.18466e+06	7.09	2.04	1.03	0.0224918	1.65	0.0836886	1.26082	296.86	33.1	0.6	Up
M297T40_2	1.3336e+06	1.32117e+06	4.35	2.62925e+06	2.62907e+06	15.51	0.51	-0.98	0.00201266	2.7	0.0183178	1.3902	296.966	40.4	0.7	Down
M297T513_1	4.67467e+07	4.14533e+07	24.62	1.56618e+07	1.59595e+07	15.2	2.98	1.58	0.00262457	2.58	0.0211783	1.38189	296.649	513	8.6	Up
M297T513_2	2.68715e+07	2.88635e+07	16.47	1.97265e+07	2.01279e+07	4.25	1.36	0.45	0.0439928	1.36	0.13017	1.18813	297.147	513.2	8.6	Up
M297T544	1.04718e+07	1.06632e+07	9.3	1.48836e+07	1.56094e+07	9.57	0.7	-0.51	0.0112028	1.95	0.0525108	1.3163	297.242	543.7	9.1	Down
M297T633	75409	68554.3	18.62	2.32224e+06	2.4421e+06	16.84	0.03	-4.94	1.88602e-05	4.72	0.0020378	1.43774	297.279	633.5	10.6	Down
M297T640	4.50676e+06	4.42703e+06	16.91	2.99731e+06	3.10975e+06	7.02	1.5	0.59	0.0194355	1.71	0.0758182	1.27396	297.298	639.9	10.7	Up
M297T84	5.89022e+06	6.09684e+06	13.72	3.43959e+06	3.12103e+06	16.55	1.71	0.78	0.0117486	1.93	0.054121	1.31337	297.052	83.6	1.4	Up
M297T87	1.18998e+06	1.12122e+06	12.08	1.50897e+06	1.51857e+06	8.36	0.79	-0.34	0.0451881	1.34	0.132513	1.1834	297.162	86.8	1.4	Down
M298T105	4.99409e+06	4.97508e+06	6.53	1.07268e+07	1.07111e+07	2.78	0.47	-1.1	4.80367e-05	4.32	0.00285051	1.43456	298.129	104.9	1.7	Down
M298T158	1.91767e+07	1.93211e+07	5.53	1.54777e+07	1.48703e+07	6.89	1.24	0.31	0.013178	1.88	0.0584327	1.30481	298.096	157.9	2.6	Up
M298T220	1.56664e+06	1.64713e+06	9.26	2289928	2.27963e+06	6.52	0.68	-0.55	0.00462263	2.34	0.0297479	1.36145	298.111	220	3.7	Down
M298T225	1.86254e+06	1.7845e+06	7.73	1.50818e+06	1.50179e+06	1.87	1.23	0.3	0.00970689	2.01	0.0479898	1.32408	298.148	224.9	3.7	Up
M298T254	2.78979e+06	2.79604e+06	9.52	3.5627e+06	3.55167e+06	2.56	0.78	-0.35	0.0123682	1.91	0.0560508	1.30932	298.092	253.7	4.2	Down
M298T267	787094	790386	11.65	547148	554621	3.16	1.44	0.52	0.00691691	2.16	0.0386086	1.34423	298.202	266.6	4.4	Up
M298T307	236828	246098	8.96	342132	360472	11.66	0.69	-0.53	0.0140166	1.85	0.0609297	1.30168	298.148	307.1	5.1	Down
M298T386	1.00673e+07	1.05234e+07	9.23	6.04929e+06	6.25803e+06	7.75	1.66	0.73	0.00205602	2.69	0.0185212	1.38799	298.127	386.4	6.4	Up
M298T43	3.31221e+06	3.33663e+06	2.46	155210	103650	58.35	21.34	4.42	0.00927547	2.03	0.0465426	1.41635	298.187	43	0.7	Up
M298T539	7.64607e+07	7.70539e+07	11.04	4.40952e+07	4.38542e+07	4.46	1.73	0.79	0.00139511	2.86	0.0150436	1.39933	298.346	539.4	9	Up
M298T541	8.25827e+06	8.54805e+06	15.07	4.01905e+06	3.73819e+06	16.36	2.05	1.04	0.00490694	2.31	0.0309009	1.35999	298.274	541.3	9	Up
M298T544	1.79082e+06	1.76899e+06	13.47	2.43506e+06	2.44352e+06	4.77	0.74	-0.44	0.0191955	1.72	0.0751116	1.27447	298.246	543.8	9.1	Down
M298T566	7.99259e+06	9.45753e+06	44.26	1.83218e+06	1.83141e+06	5.29	4.36	2.13	0.0452908	1.34	0.132721	1.31469	298.347	566.5	9.4	Up
M298T649	1.64151e+07	1.70528e+07	9.46	7.23774e+06	7.22526e+06	6.24	2.27	1.18	0.000254789	3.59	0.00595718	1.42391	298.311	648.9	10.8	Up
M298T669	3.49648e+07	3.4942e+07	16.21	2.02666e+07	1.97788e+07	14.13	1.73	0.79	0.0119728	1.92	0.0547927	1.31173	298.31	668.9	11.1	Up
M299T105	456401	478464	22.36	1.25712e+06	1.26113e+06	6.47	0.36	-1.46	0.00188254	2.73	0.0176097	1.39161	299.132	105.1	1.8	Down
M299T158	2.38557e+06	2.33646e+06	13.83	1.8093e+06	1.83231e+06	6.28	1.32	0.4	0.0358073	1.45	0.113879	1.21577	299.101	158	2.6	Up
M299T193	7.75528e+06	7.61649e+06	5.13	2.39543e+06	2.32552e+06	7.8	3.24	1.69	2.46003e-05	4.61	0.00227305	1.437	299.07	193.3	3.2	Up
M299T202	655772	640366	7.97	328647	326895	7.35	2	1	0.00037062	3.43	0.00721727	1.41994	299.082	202.2	3.4	Up
M299T36	1.79309e+06	1.63518e+06	32.76	532408	527553	4.91	3.37	1.75	0.0214478	1.67	0.0810285	1.37513	299.257	36.4	0.6	Up
M299T367	9.74961e+06	9.90251e+06	2.79	1.09655e+07	1.08662e+07	4.65	0.89	-0.17	0.0199729	1.7	0.0770547	1.27423	299.201	366.9	6.1	Down
M299T386	3.76079e+06	3.45249e+06	18.12	2.14541e+06	2.01561e+06	17.09	1.75	0.81	0.0156511	1.81	0.0657662	1.29217	298.63	386.3	6.4	Up
M299T389_1	6.81159e+06	6.8315e+06	9.78	4.3935e+06	4.33678e+06	3.31	1.55	0.63	0.00189809	2.72	0.0177325	1.39084	299.11	389.3	6.5	Up
M299T436	430061	439190	6.57	271728	264776	7.48	1.58	0.66	0.00132028	2.88	0.0145615	1.39976	299.184	435.9	7.3	Up
M299T439	296485	286152	17.03	735913	770545	8.35	0.4	-1.31	0.00108717	2.96	0.0131556	1.40312	299.305	438.7	7.3	Down
M299T464	6.17792e+06	6.3333e+06	4.72	5.5973e+06	5.50807e+06	3.73	1.1	0.14	0.0479158	1.32	0.137644	1.17683	299.149	464.2	7.7	Up
M299T467_1	1.44819e+07	1.48441e+07	12.4	7.6763e+06	7.43504e+06	7.82	1.89	0.92	0.00180486	2.74	0.0172442	1.39197	298.625	466.6	7.8	Up
M299T467_2	4.85078e+06	4.81433e+06	13.17	2.36642e+06	2.23714e+06	10.29	2.05	1.04	0.00170503	2.77	0.0167824	1.39369	299.126	466.5	7.8	Up
M299T526	3.81938e+06	4.49619e+06	63.23	212144	175434	84.69	18	4.17	0.0183366	1.74	0.0730295	1.28273	299.258	526.1	8.8	Up
M299T541	1.42746e+07	1.4474e+07	24.01	8.11133e+06	8.81667e+06	18.79	1.76	0.82	0.0387035	1.41	0.119632	1.20448	299.351	540.8	9	Up
M299T564	1.72919e+07	1.67104e+07	7.96	2.64266e+07	2.70783e+07	8.74	0.65	-0.61	0.0034669	2.46	0.0250305	1.37285	299.258	564.2	9.4	Down
M299T669	6.45982e+06	6.74092e+06	25.37	3.45986e+06	3.34371e+06	7.51	1.87	0.9	0.0198986	1.7	0.0769049	1.2724	299.313	668.7	11.1	Up
M300T158	770016	769082	6.37	557699	564406	3.16	1.38	0.47	0.00144422	2.84	0.0153266	1.39875	300.093	158	2.6	Up
M300T190	8.75159e+06	7.62225e+06	23.17	4.21598e+06	4.07402e+06	10.95	2.08	1.05	0.00708732	2.15	0.0392564	1.34133	299.973	190.1	3.2	Up
M300T194	628816	606897	12.35	23294.1	23191.8	23.53	26.99	4.75	2.84281e-05	4.55	0.00240629	1.43669	300.074	194.4	3.2	Up
M300T249	585633	573567	27.54	112737	89344.1	63.53	5.19	2.38	0.0114492	1.94	0.0532853	1.3141	300.295	249.1	4.2	Up
M300T250_1	5.36906e+06	5.10713e+06	11.59	2.95837e+06	3.13492e+06	14.35	1.81	0.86	0.00523273	2.28	0.0321105	1.35712	299.626	249.8	4.2	Up
M300T330	6.30891e+06	6.22571e+06	4.37	7.87086e+06	8.20216e+06	10.8	0.8	-0.32	0.0342531	1.47	0.110592	1.21941	300.09	330.3	5.5	Down
M300T389	662429	629588	16.23	434630	401938	16.44	1.52	0.61	0.0310634	1.51	0.103915	1.22721	300.114	389.4	6.5	Up
M300T453	1.29718e+08	1.27665e+08	9.26	2.23811e+08	2.25192e+08	1.67	0.58	-0.79	0.000526256	3.28	0.00869365	1.41541	300.29	452.9	7.5	Down
M300T492	1.59072e+08	1.46462e+08	24.28	3.15341e+07	3.25194e+07	13.73	5.04	2.33	0.000528357	3.28	0.0087138	1.41627	299.632	492.4	8.2	Up
M300T493	5.19789e+07	5.56982e+07	28.37	1.43585e+06	1.50057e+06	11.45	36.2	5.18	4.78712e-05	4.32	0.00285051	1.43482	300.134	492.6	8.2	Up
M300T56	1.6593e+06	1.58397e+06	17.25	494066	611070	45.68	3.36	1.75	0.0192231	1.72	0.0751787	1.27653	299.96	56	0.9	Up
M300T563	657874	649715	30.3	4.0729e+06	4.11502e+06	9.76	0.16	-2.63	0.00060088	3.22	0.0093664	1.41336	300.262	562.8	9.4	Down
M300T590	2.27856e+07	2.2855e+07	4.48	1.5057e+07	1.40142e+07	12.27	1.51	0.6	0.00468261	2.33	0.0300583	1.36207	300.29	589.8	9.8	Up
M301T252_1	1.19181e+08	1.13891e+08	11.73	9.0277e+07	9.20248e+07	4.98	1.32	0.4	0.0191569	1.72	0.0750284	1.27774	300.699	251.9	4.2	Up
M301T252_2	2.34989e+07	2.34337e+07	8.85	1.80614e+07	1.83368e+07	3.73	1.3	0.38	0.00932498	2.03	0.0467221	1.32886	301.2	251.9	4.2	Up
M301T303	35220	34278.4	10.59	166514	166513	12.85	0.21	-2.24	8.54799e-05	4.07	0.0036566	1.43237	301.026	302.8	5	Down
M301T310_1	2.57817e+07	2.67096e+07	18.35	1.56283e+07	1.52057e+07	13.77	1.65	0.72	0.0215714	1.67	0.0813394	1.26612	300.779	310	5.2	Up
M301T324	533823	619193	59.18	56614	56506.2	8.66	9.43	3.24	0.0429762	1.37	0.128186	1.31969	301.118	323.7	5.4	Up
M301T398_1	1.09294e+07	1.10485e+07	9.31	1.28919e+07	1.27957e+07	1.76	0.85	-0.24	0.038508	1.41	0.1193	1.20729	301.154	397.5	6.6	Down
M301T403	2.09045e+06	2.27643e+06	16.99	3.39083e+06	3.34971e+06	5.45	0.62	-0.7	0.0104567	1.98	0.0502861	1.32053	301.285	403.1	6.7	Down
M301T406	467172	495246	20.27	709817	686049	6.72	0.66	-0.6	0.0290326	1.54	0.0992513	1.23633	301.216	405.6	6.8	Down
M301T43	1.83423e+06	1.69111e+06	20.7	4.14344e+06	4.1494e+06	8	0.44	-1.18	0.00264073	2.58	0.0212454	1.38081	301.073	42.9	0.7	Down
M301T453	2.30305e+07	2.20306e+07	12.2	4.09591e+07	4.24722e+07	14.83	0.56	-0.83	0.00693875	2.16	0.0387205	1.34341	301.293	452.9	7.5	Down
M301T493	3.44603e+07	3.64263e+07	10.64	5.60944e+06	5.02197e+06	26.36	6.14	2.62	0.000320261	3.49	0.00660869	1.42205	300.634	492.8	8.2	Up
M301T508	2.71114e+07	2.47493e+07	34.11	2.83728e+06	2.80683e+06	4	9.56	3.26	0.00681383	2.17	0.0382103	1.4217	300.644	508.4	8.5	Up
M301T59	2.30956e+06	2.13208e+06	13.5	1.64495e+06	1.74176e+06	10.78	1.4	0.49	0.027115	1.57	0.0949727	1.2469	300.844	59.2	1	Up
M301T590	3.75937e+06	3.4129e+06	21.52	2.47274e+06	2.50455e+06	8.85	1.52	0.6	0.0349566	1.46	0.112195	1.21907	301.292	589.9	9.8	Up
M302T261	694096	677135	27.72	124883	109878	40.13	5.56	2.47	0.00326322	2.49	0.02412	1.3755	302.171	260.7	4.3	Up
M302T266	3.87504e+06	3.98503e+06	10.53	1.76346e+06	1.61746e+06	19.38	2.2	1.14	0.00305733	2.51	0.02321	1.37752	302.196	266.2	4.4	Up
M302T269	656700	620019	10.56	455039	465555	4.5	1.44	0.53	0.00497364	2.3	0.0311647	1.36061	302.096	268.7	4.5	Up
M302T306	105562	92714.3	29.21	230852	236744	10.26	0.46	-1.13	0.00928328	2.03	0.0465646	1.32843	302.159	305.7	5.1	Down
M302T317	220634	201172	22.71	17142.8	16395.9	11.18	12.87	3.69	5.51637e-05	4.26	0.00299319	1.43387	302.125	316.6	5.3	Up
M302T398	1.89146e+06	1.97195e+06	14.21	2.47309e+06	2.54187e+06	7.53	0.76	-0.39	0.0464734	1.33	0.134968	1.1795	302.158	397.5	6.6	Down
M302T410	2.94588e+06	3.05974e+06	8.24	497599	490879	3.53	5.92	2.57	4.64942e-06	5.33	0.00132594	1.44048	302.215	409.8	6.8	Up
M302T415	1.07075e+07	1.08984e+07	6.32	7.78329e+06	8.17048e+06	9.76	1.38	0.46	0.00958494	2.02	0.0476149	1.328	302.269	414.9	6.9	Up
M302T428	3.09903e+06	2.99866e+06	6.76	2.48284e+06	2.46761e+06	8.44	1.25	0.32	0.0229069	1.64	0.0846086	1.26274	302.269	428.3	7.1	Up
M302T436	986544	1.01465e+06	6.45	729373	720569	10.06	1.35	0.44	0.0117222	1.93	0.0540337	1.31534	302.269	436.2	7.3	Up
M302T462	2.6768e+07	2.62602e+07	12.55	4.19971e+07	4.14692e+07	5.13	0.64	-0.65	0.00423855	2.37	0.0283276	1.36399	302.305	462.1	7.7	Down
M302T522	706678	612964	42.49	5.41269e+06	5.25698e+06	26.87	0.13	-2.94	0.00188308	2.73	0.0176097	1.39255	301.641	521.7	8.7	Down
M302T539_1	1.70353e+07	1.58171e+07	16.63	5.2359e+06	5.21448e+06	7.19	3.25	1.7	0.000320249	3.49	0.00660869	1.42111	301.648	539.1	9	Up
M302T625	3.19149e+06	3.2388e+06	4.44	2.42277e+06	2.39782e+06	8.7	1.32	0.4	0.00787738	2.1	0.0419083	1.33834	302.196	625.3	10.4	Up
M302T79	1.14903e+06	1.24757e+06	27.38	4.58403e+06	4.76798e+06	14.92	0.25	-2	0.00193597	2.71	0.0179283	1.39053	302.172	78.8	1.3	Down
M303T127	5.61121e+07	5.73217e+07	5.37	3.9514e+07	3.96357e+07	1.72	1.42	0.51	0.000449162	3.35	0.00797962	1.4179	303.199	126.7	2.1	Up
M303T328	16234791	1.64813e+07	26.52	4.95742e+06	4.65709e+06	23.14	3.27	1.71	0.00459405	2.34	0.0296343	1.36117	303.074	328.2	5.5	Up
M303T41	4.44938e+06	4.61324e+06	12.4	2.30446e+06	2.28328e+06	21.8	1.93	0.95	0.0104644	1.98	0.0503004	1.32094	303.073	40.7	0.7	Up
M303T410	499547	508675	5.85	31255.6	30712	28.68	15.98	4	8.36772e-05	4.08	0.00361419	1.43248	303.219	409.9	6.8	Up
M303T415	1.91899e+06	1.92978e+06	6.89	1.29273e+06	1.30234e+06	2.2	1.48	0.57	0.00072453	3.14	0.0103596	1.41063	303.271	415	6.9	Up
M303T437	653166	693189	12.9	426178	448779	9.54	1.53	0.62	0.0115668	1.94	0.0536301	1.31237	303.264	437.3	7.3	Up
M303T440	1.29002e+08	1.28824e+08	5.14	9.52214e+07	9.78823e+07	12.88	1.35	0.44	0.0196596	1.71	0.0763623	1.27613	303.308	440.2	7.3	Up
M303T45	3.31615e+06	3.46213e+06	12	2.25351e+06	2.17895e+06	17.04	1.47	0.56	0.0316752	1.5	0.105215	1.22662	302.89	45.3	0.8	Up
M303T460	2.05847e+06	1.84276e+06	24.44	1.1897e+06	1.2091e+06	5.55	1.73	0.79	0.0185878	1.73	0.0736242	1.2775	302.643	459.7	7.7	Up
M303T479	7.54675e+07	5.51997e+07	47.85	1.78996e+07	1.54897e+07	26.69	4.22	2.08	0.00898536	2.05	0.045686	1.32904	303.074	479.2	8	Up
M303T539_2	5.41125e+06	5.33424e+06	8.38	2.09644e+06	2.04318e+06	6.06	2.58	1.37	8.86944e-05	4.05	0.0037183	1.43142	303.153	539.4	9	Up
M303T55	1.6263e+06	1.43283e+06	22.57	922285	924023	5.86	1.76	0.82	0.0126145	1.9	0.0567942	1.30683	303.056	55.1	0.9	Up
M303T589	6.54352e+06	6.45018e+06	25.95	443086	443241	13.6	14.77	3.88	9.83812e-05	4.01	0.0039931	1.43151	302.657	589.1	9.8	Up
M303T620	1.65611e+07	1.49203e+07	18.38	7.20998e+06	7.42936e+06	8.64	2.3	1.2	0.00192827	2.71	0.0179063	1.39222	303.232	619.5	10.3	Up
M304T126	6.52494e+06	6.49959e+06	4.39	4.74259e+06	4.746e+06	0.34	1.38	0.46	0.00602418	2.22	0.0352505	1.42454	304.202	126.5	2.1	Up
M304T183	3.98883e+06	3.69365e+06	23.9	1.063e+06	657692	73.52	3.75	1.91	0.0237954	1.62	0.0869714	1.25712	304.015	183.2	3.1	Up
M304T34	1.26616e+06	1.18584e+06	11.49	438530	364525	48.77	2.89	1.53	0.0152289	1.82	0.0645553	1.29594	303.92	34.1	0.6	Up
M304T424	5.12052e+06	4.60248e+06	20.56	3.40147e+06	3.24405e+06	11.21	1.51	0.59	0.0368651	1.43	0.1159	1.20963	304.285	424.3	7.1	Up
M304T440_1	629476	628240	11.18	351834	350153	4.1	1.79	0.84	0.00110412	2.96	0.01328	1.40481	304.175	439.9	7.3	Up
M304T464	6.41195e+06	6.16787e+06	20.31	4.18345e+06	4.11072e+06	5.39	1.53	0.62	0.0257921	1.59	0.0919136	1.24814	304.3	464.4	7.7	Up
M304T50	4.05927e+07	4.28134e+07	14.24	5.33953e+07	5.39451e+07	2.81	0.76	-0.4	0.0322757	1.49	0.106492	1.22577	304.101	50.1	0.8	Down
M304T588	1.52491e+07	1.53792e+07	3.05	8.6959e+06	8.76917e+06	7.65	1.75	0.81	0.000299766	3.52	0.00642516	1.423	304.263	587.6	9.8	Up
M304T620	3.26887e+06	3.0855e+06	14.64	209545	210206	26.47	15.6	3.96	9.92804e-05	4	0.00399963	1.43143	304.235	619.5	10.3	Up
M304T88	2.39933e+06	2.4311e+06	4.65	1.57408e+06	1.66108e+06	13.1	1.52	0.61	0.0068402	2.16	0.0383186	1.34512	304.176	88.3	1.5	Up
M305T141	988921	1.05806e+06	17.18	622393	612845	9.02	1.59	0.67	0.0175345	1.76	0.0708241	1.28304	305.135	141.2	2.4	Up
M305T183	2.53299e+07	2.35376e+07	14.04	1.3577e+07	1.35578e+07	4.73	1.87	0.9	0.00173467	2.76	0.0169145	1.3924	305.022	182.8	3	Up
M305T296_1	81053.2	85222	17.49	298142	279513	25.83	0.27	-1.88	0.00200491	2.7	0.0182735	1.39062	305.114	296	4.9	Down
M305T312	1.03896e+06	1.10618e+06	15.95	597537	602879	11.1	1.74	0.8	0.00923836	2.03	0.0464491	1.32898	305.153	311.6	5.2	Up
M305T33	7.60924e+06	6.62045e+06	27.46	3.71177e+06	3.81228e+06	17.15	2.05	1.04	0.0177921	1.75	0.0714947	1.28155	304.895	32.9	0.5	Up
M305T356	6.01446e+06	6.17598e+06	14.64	3.49926e+06	3.4244e+06	8.26	1.72	0.78	0.00558561	2.25	0.033536	1.35407	305.022	356.3	5.9	Up
M305T41	1.10948e+06	1.05803e+06	9.86	1.71283e+06	1.84056e+06	17.46	0.65	-0.63	0.023866	1.62	0.087086	1.25717	304.96	40.9	0.7	Down
M305T424	788699	819528	11.72	472624	417097	22.84	1.67	0.74	0.021759	1.66	0.0817763	1.26422	305.287	424.4	7.1	Up
M305T50	3.71826e+06	3.61169e+06	6.23	5.05807e+06	5.14819e+06	7.35	0.74	-0.44	0.00528706	2.28	0.0323412	1.35795	305.104	50.1	0.8	Down
M305T588	3.2756e+06	3.24565e+06	5.35	1.58746e+06	1.55049e+06	7.67	2.06	1.05	0.000170344	3.77	0.00495574	1.42789	305.267	587.6	9.8	Up
M305T611	6.18475e+06	6.65682e+06	14.06	704763	659856	11.75	8.78	3.13	3.56712e-05	4.45	0.00258469	1.43603	305.248	610.8	10.2	Up
M305T81	2.2133e+06	2.19222e+06	6.9	1.27462e+06	1.32039e+06	7.21	1.74	0.8	0.000686321	3.16	0.0101404	1.4113	305.087	80.8	1.3	Up
M306T108	835599	886716	20.3	1.62019e+06	1.65215e+06	6.13	0.52	-0.96	0.00636959	2.2	0.0366561	1.34752	306.109	107.5	1.8	Down
M306T130	2.51823e+06	2.48321e+06	3.5	3.16811e+06	3.1808e+06	6.02	0.79	-0.33	0.00473009	2.33	0.0302103	1.36149	306.147	129.7	2.2	Down
M306T243	239129	250017	12.86	36274.4	39905.3	17.72	6.59	2.72	0.000142894	3.84	0.00463636	1.42928	306.182	243.1	4.1	Up
M306T317	336463	351661	19.95	150496	141281	11.83	2.24	1.16	0.00447607	2.35	0.0293201	1.36498	306.126	317.3	5.3	Up
M306T33	1.16508e+06	1.06751e+06	22.05	249610	191169	40.81	4.67	2.22	0.00324958	2.49	0.0240583	1.37387	305.899	33.1	0.6	Up
M306T356	754257	724929	17.04	387122	369298	9.75	1.95	0.96	0.00402776	2.39	0.0275336	1.36697	306.026	356.3	5.9	Up
M306T445	150121	157731	13.43	353688	346018	5.73	0.42	-1.24	0.000580837	3.24	0.0091824	1.41435	306.182	444.5	7.4	Down
M306T612	3.02428e+07	3.10751e+07	9.07	1.79523e+07	1.59562e+07	21.58	1.68	0.75	0.0148793	1.83	0.063535	1.29745	306.279	612.3	10.2	Up
M306T629	1.21255e+07	1.23806e+07	15.69	1.74581e+06	1.69977e+06	4.97	6.95	2.8	3.77369e-05	4.42	0.00262065	1.43561	306.28	629	10.5	Up
M306T86	1.30869e+06	1.4435e+06	22.78	424437	424137	59.36	3.08	1.62	0.0422895	1.37	0.126979	1.19233	306.182	86.2	1.4	Up
M306T89	10259.9	9214.79	29.47	379236	375489	19.82	0.03	-5.21	5.44412e-05	4.26	0.00299319	1.43444	306.145	88.8	1.5	Down
M307T119	988729	970085	4.71	1.21556e+06	1.22072e+06	1.49	0.81	-0.3	0.00183477	2.74	0.0173806	1.39313	307.165	119.1	2	Down
M307T130	40019.7	39859	25.24	243436	249169	4.36	0.16	-2.6	0.00026808	3.57	0.00609054	1.42318	307.152	129.5	2.2	Down
M307T241	1.5767e+07	1.59963e+07	7.92	8.8006e+06	8.95237e+06	4.1	1.79	0.84	0.000368527	3.43	0.00718763	1.42077	307.177	241.3	4	Up
M307T302	3.81582e+06	3.82286e+06	6.34	2.09709e+06	1.82954e+06	23.28	1.82	0.86	0.00981968	2.01	0.0482721	1.32373	307.165	301.8	5	Up
M307T33	2.43301e+06	2.0611e+06	27.37	976686	967483	8.9	2.49	1.32	0.00478273	2.32	0.0303991	1.35977	306.89	33.1	0.6	Up
M307T428	489035	474911	6.37	333188	298845	20.34	1.47	0.55	0.0284165	1.55	0.0978394	1.2399	307.227	427.7	7.1	Up
M307T46	7.58736e+06	7.10171e+06	13.95	4.84246e+06	4.93662e+06	3.46	1.57	0.65	0.00532277	2.27	0.03247	1.35772	306.976	45.9	0.8	Up
M307T47	3.83249e+06	4.0198e+06	13.1	2.439e+06	2.53719e+06	19.07	1.57	0.65	0.0299962	1.52	0.101489	1.23268	306.993	47.4	0.8	Up
M307T612	7.02151e+06	6.71829e+06	29.83	3.98699e+06	3.73266e+06	14.48	1.76	0.82	0.0462976	1.33	0.134638	1.18275	307.283	612.3	10.2	Up
M308T242	2.86455e+06	3.05997e+06	17.55	1491637	1.51556e+06	4.02	1.92	0.94	0.00421734	2.37	0.0282119	1.3654	308.18	241.5	4	Up
M308T300	199122	198325	8.89	1.02523e+06	1.06659e+06	8.39	0.19	-2.36	2.13567e-05	4.67	0.00218342	1.43766	308.153	300	5	Down
M308T302	613943	625881	5.43	242134	236634	9.26	2.54	1.34	0.000111225	3.95	0.00416413	1.42981	308.169	301.7	5	Up
M308T41	309152	389771	64.26	44693.4	45692.7	23.59	6.92	2.79	0.0375694	1.43	0.117433	1.20815	308.14	41.3	0.7	Up
M308T42	2.89513e+07	3.13185e+07	14.67	1.85847e+07	1.85843e+07	6.98	1.56	0.64	0.0110348	1.96	0.0520729	1.31681	308.218	42.4	0.7	Up
M308T534	3.51665e+06	3.62455e+06	9.21	1.74281e+06	1.68141e+06	7.5	2.02	1.01	0.000531232	3.27	0.0087138	1.41538	308.28	534.1	8.9	Up
M308T541	4.39061e+06	4.44573e+06	22.13	298033	356519	39.01	14.73	3.88	0.00077335	3.11	0.010724	1.41005	308.295	541.4	9	Up
M308T573	1.60367e+07	1.65603e+07	8.55	1.06202e+07	1.1271e+07	11.34	1.51	0.59	0.00807429	2.09	0.0425589	1.3342	308.259	572.7	9.5	Up
M308T631	2.70433e+07	2.59404e+07	19.57	8.49032e+06	1.08237e+07	56.53	3.19	1.67	0.045991	1.34	0.134088	1.1813	308.294	631.3	10.5	Up
M308T650	3.27207e+08	3.29693e+08	10.42	1.60734e+08	1.56308e+08	7.79	2.04	1.03	0.000704819	3.15	0.0102525	1.41146	308.295	649.6	10.8	Up
M308T659	1.41379e+08	1.42086e+08	11.7	7.19951e+07	7.20566e+07	5.84	1.96	0.97	0.000908688	3.04	0.0118269	1.40697	308.295	658.8	11	Up
M309T108	419452	412713	29.27	49753.2	49089.2	17.76	8.43	3.08	0.000461052	3.34	0.00810884	1.41653	309.005	107.8	1.8	Up
M309T206	1.60844e+06	1.6449e+06	5.01	1.00202e+06	1.07808e+06	13.95	1.61	0.68	0.00581755	2.24	0.0344374	1.35331	309.156	206.2	3.4	Up
M309T228	4.68981e+06	4.50542e+06	7.01	3.89056e+06	3.92284e+06	8.1	1.21	0.27	0.0384126	1.42	0.119141	1.20274	309.145	227.5	3.8	Up
M309T235	4.16364e+06	4.29958e+06	13.2	2.04877e+06	1.98206e+06	6.09	2.03	1.02	0.00119733	2.92	0.0138117	1.4018	309.156	235.3	3.9	Up
M309T33	788957	689388	23.55	342340	368150	23.01	2.3	1.2	0.012094	1.92	0.0551957	1.30938	308.887	33.2	0.6	Up
M309T356	2.85427e+06	2.9431e+06	6.62	2.20607e+06	2.23177e+06	8.81	1.29	0.37	0.0160288	1.8	0.0667579	1.2902	308.993	356.3	5.9	Up
M309T40	1.68195e+06	1.68095e+06	2.64	791407	774070	11.09	2.13	1.09	0.000311446	3.51	0.00653465	1.42253	309.223	40.4	0.7	Up
M309T401	5.84937e+06	5.7091e+06	13.11	2.44811e+06	2.55589e+06	8.15	2.39	1.26	0.00062176	3.21	0.00952448	1.4126	309.133	401	6.7	Up
M309T442	1.74899e+06	1.71637e+06	6.15	2.07535e+06	1.99917e+06	6.63	0.84	-0.25	0.0292546	1.53	0.0996958	1.237	309.217	442	7.4	Down
M309T525	2.44495e+07	2.22332e+07	29.39	2.37204e+06	2.39068e+06	8.36	10.31	3.37	0.000174436	3.76	0.00499027	1.42669	309.154	525.3	8.8	Up
M309T584	1.84014e+06	1.89943e+06	10.99	1.07686e+06	1.11574e+06	21.46	1.71	0.77	0.0194229	1.71	0.0757827	1.27531	309.262	584.2	9.7	Up
M309T606	2.22058e+07	1.93283e+07	32.26	8.13523e+06	7.55199e+06	14.38	2.73	1.45	0.00728929	2.14	0.0400417	1.33957	309.242	606.1	10.1	Up
M309T650	6.8159e+07	6.90687e+07	8.32	3.29736e+07	3.29343e+07	13.79	2.07	1.05	0.00146351	2.83	0.0154131	1.39758	309.298	649.6	10.8	Up
M309T659	2.9302e+07	2.97309e+07	10.57	1.49013e+07	1.49278e+07	6.1	1.97	0.98	0.000698931	3.16	0.0102203	1.41146	309.298	658.5	11	Up
M309T88	1.95657e+06	2.10384e+06	18.45	2.8629e+06	2.84088e+06	6.41	0.68	-0.55	0.030052	1.52	0.101598	1.23502	309.146	87.8	1.5	Down
M310T235	1.35475e+06	1.42587e+06	19.92	795498	830123	8.46	1.7	0.77	0.0164758	1.78	0.0680183	1.28706	309.659	235.3	3.9	Up
M310T364	653244	655413	15.33	410974	381935	18.53	1.59	0.67	0.0269748	1.57	0.0946804	1.24406	310.222	363.5	6.1	Up
M310T401	980567	995574	3.64	152514	85113.4	86.4	6.43	2.68	0.0459702	1.34	0.134045	1.31802	310.137	400.8	6.7	Up
M310T41	548590	517800	40	2.68447e+06	2.77336e+06	7.19	0.2	-2.29	0.0023567	2.63	0.0198597	1.38604	309.975	40.7	0.7	Down
M310T50_1	1.45569e+07	1.39066e+07	11.4	9.28621e+06	9.77608e+06	15.39	1.57	0.65	0.0158522	1.8	0.0663026	1.29229	310.056	49.8	0.8	Up
M310T565	1.15951e+07	1.12194e+07	13.13	1.70373e+06	1.41027e+06	30.17	6.81	2.77	0.00041665	3.38	0.0076863	1.41803	309.653	565.1	9.4	Up
M310T577	2.43654e+08	2.42795e+08	6.6	7.7695e+07	7.82661e+07	3.4	3.14	1.65	1.17881e-05	4.93	0.0017235	1.43927	310.163	576.9	9.6	Up
M310T649	5.84658e+06	6.31671e+06	14.77	2.68374e+06	2.54444e+06	9.45	2.18	1.12	0.00175726	2.76	0.0170106	1.39357	310.3	649.4	10.8	Up
M310T659	3.27398e+07	3.26328e+07	20.32	1.84413e+07	1.78786e+07	22.3	1.78	0.83	0.0300037	1.52	0.101498	1.23348	310.311	659.1	11	Up
M310T681	5.65626e+08	5.52367e+08	28.69	2.22094e+08	2.09445e+08	15.69	2.55	1.35	0.00848318	2.07	0.0438922	1.33263	310.311	680.5	11.3	Up
M310T94	6.66336e+07	6.94094e+07	12.34	1.0141e+08	1.02038e+08	1.83	0.66	-0.61	0.0266732	1.57	0.0941184	1.36233	310.129	93.7	1.6	Down
M311T436	3.35807e+06	3.47514e+06	13.83	5.08399e+06	5.13711e+06	5.43	0.66	-0.6	0.00887618	2.05	0.0452984	1.33022	311.221	435.9	7.3	Down
M311T452	3.67739e+06	3.70082e+06	2.61	2.36038e+06	2.44923e+06	6.88	1.56	0.64	0.000506337	3.3	0.00853371	1.41723	311.186	451.9	7.5	Up
M311T46	1.36834e+07	1.26832e+07	21.3	7.37401e+06	7.05633e+06	8.78	1.86	0.89	0.00923881	2.03	0.0464491	1.32875	310.912	45.6	0.8	Up
M311T472	343715	225415	71.72	1.94447e+06	1.9214e+06	5.43	0.18	-2.5	0.0384327	1.42	0.119186	1.33652	311.258	471.7	7.9	Down
M311T54	7.51634e+06	7.50097e+06	2.03	6.74622e+06	6.60072e+06	5.19	1.11	0.16	0.0267598	1.57	0.094323	1.24653	310.966	54.1	0.9	Up
M311T56	2.24343e+06	2.22274e+06	7.35	336101	337209	6.86	6.67	2.74	5.20419e-06	5.28	0.00137388	1.44018	310.942	56.4	0.9	Up
M311T577	7.98576e+07	7.90931e+07	14.68	2.65365e+07	2.78287e+07	14.08	3.01	1.59	0.000775627	3.11	0.0107487	1.41086	310.664	576.9	9.6	Up
M311T680	1.17843e+08	1.15857e+08	37.42	4.45022e+07	4.34973e+07	9.38	2.65	1.4	0.0160735	1.79	0.0668672	1.29022	311.313	680.5	11.3	Up
M312T250	636671	622118	6.16	1.23762e+06	1.29109e+06	12.96	0.51	-0.96	0.00148482	2.83	0.0155543	1.39615	312.171	249.6	4.2	Down
M312T427	426048	424813	10.31	10971.6	7485.57	55.32	38.83	5.28	0.000232938	3.63	0.00568318	1.42451	312.16	426.6	7.1	Up
M312T436	578569	566036	6.08	851331	863938	7.91	0.68	-0.56	0.00262683	2.58	0.0211887	1.38189	312.226	436.1	7.3	Down
M312T452	507064	521365	6.76	334692	300233	24.19	1.52	0.6	0.0359712	1.44	0.114162	1.21411	312.188	451.8	7.5	Up
M312T456	567063	543777	11.37	94252.3	86079.5	18.81	6.02	2.59	0.000123942	3.91	0.00432616	1.42981	312.254	456.1	7.6	Up
M312T488_1	3.68269e+07	3.38516e+07	15.3	6.69099e+06	6.71312e+06	12.83	5.5	2.46	0.000113918	3.94	0.00416413	1.43028	311.633	488.4	8.1	Up
M312T488_2	1.45551e+07	1.23615e+07	27.85	1.90074e+06	1.89028e+06	30.9	7.66	2.94	0.00101758	2.99	0.0126386	1.40446	312.134	488.3	8.1	Up
M312T49	6.65798e+06	6.35924e+06	11.44	3.28253e+06	3.31632e+06	15.67	2.03	1.02	0.00318499	2.5	0.0238039	1.37568	312.067	49.3	0.8	Up
M312T517	2.55295e+07	2.3929e+07	23.82	1.5456e+07	1.55171e+07	5.92	1.65	0.72	0.0248702	1.6	0.0895855	1.25414	312.326	517.5	8.6	Up
M312T534	4.01895e+07	4.05562e+07	16.39	2.89974e+07	2.90834e+07	8.58	1.39	0.47	0.0419568	1.38	0.126451	1.19322	312.363	533.9	8.9	Up
M312T680	1.20627e+07	1.26917e+07	33	4.05402e+06	3.87464e+06	7.99	2.98	1.57	0.00763921	2.12	0.0411232	1.33844	312.317	680.4	11.3	Up
M312T84	1.48353e+07	1.79347e+07	46.05	4.10795e+07	3.9276e+07	11.06	0.36	-1.47	0.029561	1.53	0.100487	1.23747	312.11	84.1	1.4	Down
M312T97	2.519e+07	2.52983e+07	5.06	1.99675e+07	1.91615e+07	7.45	1.26	0.34	0.0104933	1.98	0.0503839	1.32177	312.13	97.1	1.6	Up
M313T41	652611	485827	53.7	12530.8	13692	25.63	52.08	5.7	0.000294968	3.53	0.00637402	1.42242	312.886	40.7	0.7	Up
M313T45	3.82023e+06	3.79896e+06	2.42	2.9272e+06	2.79574e+06	8.62	1.31	0.38	0.00606158	2.22	0.0354025	1.35019	313.034	45	0.8	Up
M313T478	2.32529e+06	2.26908e+06	20.46	694196	345590	92.04	3.35	1.74	0.0456741	1.34	0.133505	1.18501	313.237	478.3	8	Up
M313T48_1	1.40374e+07	1.41999e+07	3.78	9.80624e+06	9.89156e+06	5.31	1.43	0.52	0.000692308	3.16	0.0101729	1.41146	312.782	48.5	0.8	Up
M313T502	1.19212e+07	1.29161e+07	61.18	990661	1.25992e+06	58.68	12.03	3.59	0.0185671	1.73	0.0735826	1.28172	312.642	502.3	8.4	Up
M313T516	1.5682e+07	1.37979e+07	22.16	2.04974e+06	2.53953e+06	49.06	7.65	2.94	0.00497184	2.3	0.0311639	1.35826	312.644	515.5	8.6	Up
M313T534_1	2.65121e+06	2.51791e+06	21.11	1.22626e+06	1.14784e+06	12.46	2.16	1.11	0.00530293	2.28	0.0323855	1.35792	313.235	534.2	8.9	Up
M313T534_2	9.14958e+06	9.05914e+06	20.14	6.05023e+06	5.87145e+06	8.52	1.51	0.6	0.0337556	1.47	0.109557	1.22179	313.365	534.5	8.9	Up
M313T54_2	1.46504e+07	1.38838e+07	14.07	9.85514e+06	1.02684e+07	7.41	1.49	0.57	0.0122469	1.91	0.0556558	1.3115	313.141	54.1	0.9	Up
M313T612	2.13112e+07	2.00951e+07	9.96	1.20792e+07	1.19402e+07	14.1	1.76	0.82	0.00443752	2.35	0.0291716	1.36509	313.274	612.5	10.2	Up
M313T83	9.7119e+06	9.59039e+06	6.33	7.63463e+06	7.29375e+06	10.46	1.27	0.35	0.0246868	1.61	0.0892489	1.25466	313.14	82.9	1.4	Up
M313T97	2.46732e+06	2.43966e+06	8.26	1.78149e+06	1.78435e+06	5.61	1.38	0.47	0.00483905	2.32	0.0306134	1.36015	313.133	96.8	1.6	Up
M314T284_2	1.54524e+09	1.5804e+09	3.96	1.30193e+09	1.29322e+09	2.93	1.19	0.25	0.0039341	2.41	0.0271274	1.36878	314.214	284.4	4.7	Up
M314T367	1.65392e+06	1.66379e+06	7.58	98107	99696.8	16.48	16.86	4.08	1.20181e-05	4.92	0.0017235	1.43889	314.232	367	6.1	Up
M314T530	1.26262e+07	1.19803e+07	23.53	2.31714e+06	2.191e+06	9.5	5.45	2.45	0.000306587	3.51	0.00650193	1.42173	313.649	529.5	8.8	Up
M314T585	3.59318e+06	3.47627e+06	6.52	426520	426059	62.26	8.42	3.07	0.0323687	1.49	0.106733	1.35206	314.268	585.3	9.8	Up
M315T108	1.36325e+06	1.28314e+06	13.95	991532	1.05045e+06	13.28	1.37	0.46	0.0464521	1.33	0.134924	1.18099	315.064	107.7	1.8	Up
M315T284_2	1.24632e+08	1.26623e+08	5.5	1.06107e+08	1.08461e+08	5.53	1.17	0.23	0.0242843	1.61	0.0881963	1.25676	315.218	284.4	4.7	Up
M315T301	3.01633e+06	2.9859e+06	8.33	1.76415e+06	1.75933e+06	12.78	1.71	0.77	0.00361744	2.44	0.0257148	1.37095	315.227	300.9	5	Up
M315T377	1.41174e+07	1.54823e+07	18.05	4.11423e+06	3.78456e+06	14.13	3.43	1.78	0.000835139	3.08	0.0112149	1.40886	315.134	377.3	6.3	Up
M315T43	5.63811e+06	5.66828e+06	15.65	4.20768e+06	4.26639e+06	5.27	1.34	0.42	0.0418604	1.38	0.12631	1.19202	315.187	43.1	0.7	Up
M315T434	909099	855248	14.48	589223	588787	4.86	1.54	0.63	0.00755669	2.12	0.0408846	1.33853	315.123	433.9	7.2	Up
M315T448	792564	761004	7.62	516253	463747	24.21	1.54	0.62	0.0337093	1.47	0.109472	1.2197	315.172	447.7	7.5	Up
M315T48	1.98054e+07	1.99129e+07	7.52	1.60301e+07	1.67856e+07	9.11	1.24	0.31	0.0378606	1.42	0.118013	1.20779	314.778	48.5	0.8	Up
M315T59	2.73921e+06	2.70409e+06	23.47	1.80318e+06	1.83834e+06	6.54	1.52	0.6	0.0479243	1.32	0.137651	1.17509	315.067	58.7	1	Up
M315T640	1.9278e+06	1.66315e+06	24.39	270380	327552	55.12	7.13	2.83	0.00892987	2.05	0.0454974	1.33033	315.336	640.2	10.7	Up
M316T124	772049	787481	7.41	1.17921e+06	1.18218e+06	9.24	0.65	-0.61	0.00360715	2.44	0.0256805	1.37159	316.187	123.5	2.1	Down
M316T241_2	5.08922e+08	5.04999e+08	8.82	1.47377e+07	1.71497e+07	36.87	34.53	5.11	0.000141634	3.85	0.00462041	1.42859	316.213	241.3	4	Up
M316T301	441026	439510	11.91	327376	327165	3.3	1.35	0.43	0.0147821	1.83	0.0632301	1.29644	316.232	300.9	5	Up
M316T361	8.68351e+06	8.86244e+06	11.42	1.28568e+07	1.37176e+07	19.3	0.68	-0.57	0.0476808	1.32	0.13724	1.17714	316.119	360.7	6	Down
M316T406	898658	911584	10.37	589616	606702	16.12	1.52	0.61	0.0198153	1.7	0.0767195	1.27622	316.266	405.9	6.8	Up
M316T456_1	8.99005e+06	8.94119e+06	10.1	875148	913897	11.61	10.27	3.36	1.35339e-05	4.87	0.00179959	1.43836	316.195	456	7.6	Up
M316T467	1.58959e+06	1.69637e+06	21.79	430324	423175	9.86	3.69	1.89	0.000883348	3.05	0.0116175	1.4073	316.309	467.1	7.8	Up
M316T87	4.31797e+07	4.27122e+07	10.14	3.45051e+07	3.37808e+07	7.56	1.25	0.32	0.0371884	1.43	0.11668	1.21187	316.135	86.8	1.4	Up
M317T190	3.4844e+06	3.46636e+06	10.04	1.38753e+06	1.4421e+06	17.1	2.51	1.33	0.00140755	2.85	0.0150951	1.39824	316.975	190.1	3.2	Up
M317T361	1447804	1.47391e+06	6.51	2.20369e+06	2.1858e+06	3.18	0.66	-0.61	0.000569332	3.24	0.00909434	1.41434	317.12	360.7	6	Down
M317T402	1.4147e+07	1.41308e+07	11.2	8.34286e+06	8190755	5.63	1.7	0.76	0.00192693	2.72	0.0179015	1.39063	317.284	401.9	6.7	Up
M317T45	1.09421e+07	1.10228e+07	1.97	6.82507e+06	6.92987e+06	5.38	1.6	0.68	0.000144859	3.84	0.00465063	1.42876	316.869	45.3	0.8	Up
M317T456	1.27002e+06	1.23932e+06	5.2	758328	759879	7.41	1.67	0.74	0.000583883	3.23	0.00919701	1.41448	317.196	456	7.6	Up
M317T479	1.09747e+06	1.10506e+06	2.35	644050	638992	7.41	1.7	0.77	0.000280966	3.55	0.006245	1.4233	317.12	478.6	8	Up
M317T48_1	1.50755e+07	1.54661e+07	6.73	9.7256e+06	9.18785e+06	13.69	1.55	0.63	0.00684768	2.16	0.0383283	1.34248	316.776	48.5	0.8	Up
M317T501	2.09512e+07	2.02484e+07	19.79	6.39286e+06	7.74345e+06	52.78	3.28	1.71	0.0334793	1.48	0.109035	1.21962	316.659	500.6	8.3	Up
M317T647	1.94061e+06	1.60174e+06	40.47	76490	68449.3	25.46	25.37	4.67	0.000251248	3.6	0.00591907	1.42369	317.284	647.2	10.8	Up
M317T76_2	1.74586e+06	1.52306e+06	27.27	455760	451744	8.46	3.83	1.94	0.00108237	2.97	0.013116	1.40287	317.115	76.2	1.3	Up
M318T102	5.58195e+06	5.71893e+06	5.81	4.5653e+06	4.38655e+06	8.02	1.22	0.29	0.0235909	1.63	0.0864721	1.25645	317.973	101.7	1.7	Up
M318T108	1.06156e+06	1.03727e+06	13.57	658864	682208	16	1.61	0.69	0.0175982	1.75	0.0709623	1.28551	318.136	107.7	1.8	Up
M318T110	673809	680920	14.45	410840	419041	4.89	1.64	0.71	0.00547224	2.26	0.0330285	1.35386	318.191	109.6	1.8	Up
M318T111	2.04915e+06	2.05826e+06	1.57	1.67079e+06	1.70352e+06	6.78	1.23	0.29	0.00725275	2.14	0.0399049	1.34242	318.155	110.8	1.8	Up
M318T219_1	5.63524e+06	5.85404e+06	8.23	3.84558e+06	3.71249e+06	10.68	1.47	0.55	0.00783062	2.11	0.0417534	1.33704	317.905	218.9	3.6	Up
M318T219_2	3.52814e+06	3.49646e+06	11.94	2.5736e+06	2.62555e+06	4.92	1.37	0.46	0.0139813	1.85	0.060846	1.29993	318.238	218.9	3.6	Up
M318T244	1.4664e+06	1.53751e+06	10.38	379019	378529	5.07	3.87	1.95	3.89774e-05	4.41	0.00264878	1.43576	318.191	244.2	4.1	Up
M318T394	1.63112e+07	1.58893e+07	10.95	7.672e+06	8.21792e+06	21.67	2.13	1.09	0.00646928	2.19	0.0370152	1.34593	318.3	394.4	6.6	Up
M318T402	4.03187e+07	3.93352e+07	6.45	2.00395e+07	2.14406e+07	14.11	2.01	1.01	0.00161735	2.79	0.016244	1.39566	318.282	402.2	6.7	Up
M318T412	942189	808403	28	232719	165912	53.46	4.05	2.02	0.0105591	1.98	0.0506213	1.32036	318.091	411.6	6.9	Up
M318T443	4.03348e+07	3.88976e+07	12.73	2.19623e+07	2.10836e+07	7	1.84	0.88	0.00182971	2.74	0.0173707	1.39323	318.303	442.6	7.4	Up
M318T478	4.87721e+06	4.64318e+06	9.26	124570	132156	21.45	39.15	5.29	1.29096e-05	4.89	0.00174918	1.43846	318.212	478	8	Up
M318T623	4.63626e+06	4.79605e+06	8.55	3.19894e+06	3.36047e+06	13.16	1.45	0.54	0.0161632	1.79	0.0671114	1.29246	318.279	623.1	10.4	Up
M318T626	1.92694e+07	1.82314e+07	10.53	1.40503e+07	1.40107e+07	1.49	1.37	0.46	0.0318616	1.5	0.10564	1.34893	318.236	625.5	10.4	Up
M319T219	1.04904e+06	959645	22.31	188976	180632	8.74	5.55	2.47	0.000216961	3.66	0.00553226	1.42522	318.573	218.6	3.6	Up
M319T233	312106	405616	53.07	55133.7	58656	11.18	5.66	2.5	0.0176299	1.75	0.0710374	1.28208	319.14	233.3	3.9	Up
M319T260	1.00358e+06	1.00827e+06	4.6	786652	792381	6.23	1.28	0.35	0.00558885	2.25	0.0335362	1.35437	319.126	260.3	4.3	Up
M319T34	1.75736e+06	1.63212e+06	16.36	793108	877139	21.31	2.22	1.15	0.00751913	2.12	0.0407962	1.33831	318.885	33.9	0.6	Up
M319T367	728735	722391	2.16	877883	864649	5.42	0.83	-0.27	0.00515863	2.29	0.0318271	1.35653	319.217	366.8	6.1	Down
M319T402	6.68472e+06	6.55391e+06	10.01	3.41241e+06	3.23355e+06	9.82	1.96	0.97	0.00107508	2.97	0.0130613	1.4041	319.284	402.2	6.7	Up
M319T436	1.46778e+06	1.47943e+06	9.41	2.02898e+06	2.02497e+06	4.4	0.72	-0.47	0.00570381	2.24	0.0339627	1.35254	319.227	436.2	7.3	Down
M319T481	636154	715099	64.72	92276.8	89304.9	14.51	6.89	2.79	0.0281782	1.55	0.0973093	1.2426	319.175	480.8	8	Up
M319T48_1	4.0834e+06	3.66639e+06	17.69	2.88021e+06	2.93355e+06	10.57	1.42	0.5	0.041599	1.38	0.125907	1.19813	318.772	48.4	0.8	Up
M319T50	8.09721e+07	8.10649e+07	7.82	5.99003e+07	5.96517e+07	2.75	1.35	0.43	0.00335603	2.47	0.0245405	1.37368	318.969	49.8	0.8	Up
M319T54_2	8.34077e+06	7.99238e+06	9.99	5.88827e+06	6.0234e+06	7.44	1.42	0.5	0.00827172	2.08	0.0431899	1.333	319.257	53.5	0.9	Up
M319T592	1.48411e+07	1.41658e+07	15.63	5.50373e+06	5.61749e+06	13.6	2.7	1.43	0.00114785	2.94	0.0135823	1.40338	319.284	592.2	9.9	Up
M320T112	5.66147e+06	5.62931e+06	8.84	3.19364e+06	3.09445e+06	11.44	1.77	0.83	0.0022437	2.65	0.0192899	1.3868	320.197	111.6	1.9	Up
M320T479	3.44695e+06	3.55656e+06	8.14	1.91745e+06	1.88291e+06	5.08	1.8	0.85	0.000479352	3.32	0.00827187	1.41724	320.259	479.1	8	Up
M321T326	115224	112785	17.58	155591	154684	7.59	0.74	-0.43	0.0486295	1.31	0.139049	1.17514	321.205	326.2	5.4	Down
M321T43	9.91637e+06	9.77412e+06	12.96	5.35655e+06	5.14967e+06	8	1.85	0.89	0.00216207	2.67	0.0189904	1.38845	321.165	43	0.7	Up
M321T50	5.32881e+07	5.32723e+07	4.41	3.50197e+07	3.1998e+07	16.62	1.52	0.61	0.0110441	1.96	0.0521046	1.31805	320.967	49.8	0.8	Up
M321T58	4.7981e+06	4.56483e+06	12.53	6.52812e+06	6.57675e+06	2.98	0.73	-0.44	0.0125425	1.9	0.0566299	1.3069	320.924	57.5	1	Down
M321T88	78216.4	71375.9	23.86	608204	645679	23.21	0.13	-2.96	0.000459999	3.34	0.00809913	1.41835	320.835	88	1.5	Down
M322T324	422615	438703	11.65	286578	293428	8.03	1.47	0.56	0.010039	2	0.0489725	1.32363	322.258	324.4	5.4	Up
M322T379	1.05156e+06	1.05606e+06	2.99	82034.3	85646.2	12.16	12.82	3.68	4.33745e-06	5.36	0.00131422	1.44025	322.192	378.6	6.3	Up
M322T389	4.79293e+06	4.70379e+06	9.43	3.31014e+06	3.33974e+06	3.81	1.45	0.53	0.00321946	2.49	0.0239433	1.37459	322.187	389.1	6.5	Up
M323T219	362983	363973	31.6	105015	105574	13.1	3.46	1.79	0.0041069	2.39	0.0278601	1.3679	323.161	218.6	3.6	Up
M323T251	593478	626494	10.34	449199	438265	8.45	1.32	0.4	0.0239549	1.62	0.0872895	1.25886	322.705	251.3	4.2	Up
M323T277	311316	302371	9.29	742583	613287	31.92	0.42	-1.25	0.00959502	2.02	0.0476432	1.32502	323.159	276.9	4.6	Down
M323T319	78424.7	25383.1	119.35	1.0522e+06	1.09172e+06	7.16	0.07	-3.75	0.0446675	1.35	0.131467	1.32175	323.058	319.2	5.3	Down
M323T48	1.85542e+07	1.83729e+07	6.69	1.38139e+07	1.31458e+07	13.89	1.34	0.43	0.0262049	1.58	0.0930022	1.24742	322.809	47.6	0.8	Up
M323T50	8.41147e+06	8.40062e+06	6.65	6.61958e+06	6.72505e+06	3.76	1.27	0.35	0.00571862	2.24	0.0340229	1.35348	322.964	49.8	0.8	Up
M323T588	1.86526e+07	1.7744e+07	10.48	1.19465e+07	1.19741e+07	3.01	1.56	0.64	0.00198249	2.7	0.0181585	1.39122	323.276	588.2	9.8	Up
M323T690	870297	859191	5.24	98119.1	105263	20.47	8.87	3.15	7.03751e-05	4.15	0.00334924	1.43292	323.257	689.7	11.5	Up
M324T158	448677	473399	12.41	254880	259083	7.51	1.76	0.82	0.00288856	2.54	0.0223835	1.37929	324.092	158.1	2.6	Up
M324T273	2.24664e+06	2.29124e+06	4.27	1.4391e+06	1.4456e+06	3.24	1.56	0.64	0.000140982	3.85	0.00461418	1.4286	324.17	273.1	4.6	Up
M324T295	390528	358070	24.1	189079	181066	13.28	2.07	1.05	0.00974087	2.01	0.0480724	1.32669	324.159	295.1	4.9	Up
M324T37	456899	445075	18.39	775706	779050	7.64	0.59	-0.76	0.00926254	2.03	0.0465144	1.32702	324.168	37.4	0.6	Down
M324T375	1.00364e+07	1.00449e+07	12.92	1.6935e+07	1.69123e+07	1.54	0.59	-0.75	0.0184493	1.73	0.07329	1.38619	324.129	374.6	6.2	Down
M324T38	827939	803136	26.26	1.28379e+06	1.27625e+06	10.48	0.64	-0.63	0.0489133	1.31	0.139438	1.17226	323.916	37.6	0.6	Down
M324T434	1.614e+06	1.73768e+06	20.87	759281	758361	3.09	2.13	1.09	0.0270917	1.57	0.0949063	1.3614	324.235	433.9	7.2	Up
M324T474	2.11496e+06	2.07141e+06	15.28	221060	216718	18.1	9.57	3.26	7.7025e-05	4.11	0.00349812	1.43208	324.275	473.7	7.9	Up
M324T48	6.15388e+06	6.24437e+06	17.51	2.20343e+06	2.31051e+06	14.93	2.79	1.48	0.00170675	2.77	0.0167917	1.39382	323.889	48.1	0.8	Up
M324T51	3.38994e+06	2.98541e+06	23.32	1.85364e+06	1.86524e+06	5.21	1.83	0.87	0.0110586	1.96	0.0521361	1.31535	324.033	50.7	0.8	Up
M325T278	10806.4	9864.97	50.4	928756	955642	6.46	0.01	-6.43	0.00386604	2.41	0.026848	1.43002	324.994	277.8	4.6	Down
M325T375	1.16769e+06	1.13903e+06	10.22	2.05714e+06	1.99178e+06	7.7	0.57	-0.82	0.00145506	2.84	0.0153839	1.39695	325.132	374.6	6.2	Down
M325T43	2.01926e+07	2.01136e+07	4.66	1.43761e+07	1.44494e+07	4.13	1.4	0.49	0.000702074	3.15	0.010247	1.41152	325.16	42.7	0.7	Up
M325T434	521311	514380	9.91	143715	140889	16.83	3.63	1.86	0.000322351	3.49	0.00662869	1.422	325.239	433.8	7.2	Up
M325T503	4.76118e+06	4.49886e+06	23.86	1.8763e+06	1.95772e+06	9.14	2.54	1.34	0.00326317	2.49	0.02412	1.37473	325.238	502.7	8.4	Up
M325T54	5.85484e+06	6.0489e+06	9.62	3.97968e+06	4.04581e+06	6.28	1.47	0.56	0.00476567	2.32	0.0303433	1.36074	325.017	53.9	0.9	Up
M325T55	3.03434e+06	3.05578e+06	2.71	672727	635938	25.55	4.51	2.17	0.00830995	2.08	0.043319	1.41724	325.039	55.3	0.9	Up
M325T90	709854	756833	16.71	1.04863e+06	979753	12.53	0.68	-0.56	0.0328467	1.48	0.107704	1.22308	325.053	90.4	1.5	Down
M326T131	1.03339e+06	1.06039e+06	5.03	639578	645381	1.99	1.62	0.69	0.000111575	3.95	0.00416413	1.43066	326.208	131.4	2.2	Up
M326T355	141750	128582	21.64	702066	675551	13.43	0.2	-2.31	0.000343191	3.46	0.00687601	1.42056	326.252	355.5	5.9	Down
M326T366	491707	447914	19.46	305816	297737	7.26	1.61	0.69	0.0157447	1.8	0.0660036	1.29419	326.305	366.4	6.1	Up
M326T427	1.54265e+06	1.54077e+06	11.81	459943	459100	9.4	3.35	1.75	0.000158801	3.8	0.00481377	1.4286	326.215	427.4	7.1	Up
M326T429	4.8494e+06	5.05213e+06	8.6	3.54293e+06	3.63109e+06	8.65	1.37	0.45	0.0120795	1.92	0.0551647	1.31247	326.162	428.5	7.1	Up
M326T43	2.39371e+06	2.29156e+06	8.85	1.60732e+06	1.61932e+06	5.91	1.49	0.57	0.00281545	2.55	0.0220615	1.38054	326.164	42.7	0.7	Up
M326T477	145260	135449	15.38	580942	744517	54.93	0.25	-2	0.0459433	1.34	0.133985	1.1826	326.189	476.9	7.9	Down
M326T48	5.44255e+06	5.27441e+06	5.94	2.10444e+06	2.05625e+06	19.61	2.59	1.37	0.0012263	2.91	0.0139815	1.40178	325.886	48.1	0.8	Up
M326T50	1.23742e+07	1.19385e+07	15.73	1.73023e+07	1.75987e+07	4.03	0.72	-0.48	0.0206531	1.69	0.0789229	1.2692	326.082	50.1	0.8	Down
M326T673_1	1.28489e+06	1.43719e+06	22.81	755458	744662	17.63	1.7	0.77	0.0410133	1.39	0.124691	1.19749	326.325	673.3	11.2	Up
M326T674	8.88294e+06	8.7694e+06	2.99	7.14341e+06	7.3556e+06	7.28	1.24	0.31	0.00896098	2.05	0.0456023	1.33034	326.305	673.7	11.2	Up
M327T126	1.83763e+06	1.75618e+06	10.25	1.25949e+06	1.26317e+06	3.35	1.46	0.55	0.00354915	2.45	0.0254379	1.37125	327.197	126.5	2.1	Up
M327T238	2.13357e+06	2.28726e+06	20.81	1.37951e+06	1.36375e+06	3.94	1.55	0.63	0.0316973	1.5	0.105243	1.22753	327.202	237.8	4	Up
M327T293	366396	336428	15.02	269623	281655	11.54	1.36	0.44	0.0483699	1.32	0.138508	1.17634	327.179	293.4	4.9	Up
M327T427	549918	522530	12.99	261551	283801	16.79	2.1	1.07	0.00403247	2.39	0.0275361	1.36754	327.218	427.3	7.1	Up
M327T429	748832	780286	8.83	515278	542529	13.49	1.45	0.54	0.0173519	1.76	0.070398	1.28416	327.167	428.5	7.1	Up
M327T453	4.98959e+06	5.03509e+06	6.8	3.77104e+06	3.75521e+06	7.33	1.32	0.4	0.00841216	2.08	0.0436394	1.33285	327.007	453.1	7.6	Up
M327T48	1.19548e+07	1.22802e+07	17.74	7.71434e+06	7771805	10.69	1.55	0.63	0.0246399	1.61	0.0891262	1.25117	326.805	47.6	0.8	Up
M327T518	1.26262e+07	1.23031e+07	5.32	9.09499e+06	9.35543e+06	13.71	1.39	0.47	0.0184048	1.74	0.0731631	1.27996	327.346	517.6	8.6	Up
M327T674	1.91006e+06	1.87748e+06	7.45	1.25431e+06	1.12822e+06	20.27	1.52	0.61	0.0225944	1.65	0.0839242	1.26275	327.309	673.7	11.2	Up
M328T126	7.87662e+06	7.84884e+06	4.58	5.59514e+06	5.65255e+06	3.65	1.41	0.49	0.000542779	3.27	0.00883198	1.41553	328.192	126.5	2.1	Up
M328T249	489398	475512	15.87	37323.5	39046.3	15.72	13.11	3.71	3.9414e-05	4.4	0.00264878	1.43597	328.187	248.9	4.1	Up
M328T258	2373465	2.30161e+06	7.69	1.74373e+06	1.70642e+06	4.37	1.36	0.44	0.00363751	2.44	0.0257729	1.36986	328.198	257.9	4.3	Up
M328T281_2	3.01241e+06	2.94356e+06	8.23	3.81908e+06	3.85976e+06	4.37	0.79	-0.34	0.0110081	1.96	0.0520266	1.31636	328.212	280.6	4.7	Down
M328T295	246241	248735	12.67	480584	505236	12.17	0.51	-0.96	0.00300168	2.52	0.0229726	1.37709	328.187	295.1	4.9	Down
M328T308	2.19485e+06	2.24979e+06	8.44	1.80626e+06	1.83314e+06	4.34	1.22	0.28	0.0257441	1.59	0.0917577	1.25074	327.723	308.2	5.1	Up
M328T411	1.8404e+06	1.63528e+06	28.55	698942	759814	21.87	2.63	1.4	0.00985064	2.01	0.0483473	1.32403	328.121	411.4	6.9	Up
M328T421	1.41692e+06	1.5369e+06	18.77	999722	1.02295e+06	5.52	1.42	0.5	0.0481395	1.32	0.138159	1.17543	328.16	420.7	7	Up
M328T428	1.48167e+06	1.42088e+06	8.9	862322	935668	30.28	1.72	0.78	0.0446143	1.35	0.1314	1.18532	328.159	428.4	7.1	Up
M328T45	9.13776e+06	8.88825e+06	7.02	5.29348e+06	5.23834e+06	12.42	1.73	0.79	0.00257239	2.59	0.0209206	1.38383	328.055	45	0.8	Up
M328T569	2.59743e+07	2.6814e+07	7.42	4.95529e+06	5.17359e+06	15.28	5.24	2.39	8.15557e-05	4.09	0.00355294	1.43269	328.285	568.6	9.5	Up
M328T648	1.8946e+07	2.01861e+07	12.57	9.03447e+06	8.99724e+06	8.77	2.1	1.07	0.00125766	2.9	0.0141798	1.40136	328.321	648.4	10.8	Up
M328T84	1.1748e+06	1.01324e+06	36.24	3.55807e+06	3.99823e+06	22.55	0.33	-1.6	0.00979618	2.01	0.0482113	1.32392	328.107	84.2	1.4	Down
M329T126	1.18564e+06	1.16219e+06	3.59	806686	792252	4.08	1.47	0.56	0.000243059	3.61	0.00580628	1.42438	329.196	126.5	2.1	Up
M329T315	43363.5	41587.6	9.84	178994	182318	8.01	0.24	-2.05	4.07645e-05	4.39	0.00267329	1.43511	329.289	315.3	5.3	Down
M329T399	2.57046e+06	2.43241e+06	24.52	953579	797716	32.69	2.7	1.43	0.0111304	1.95	0.0522987	1.31683	329.28	399.2	6.7	Up
M329T434	233639	241281	18.16	436832	438098	4.02	0.53	-0.9	0.00459376	2.34	0.0296343	1.36168	329.232	434.4	7.2	Down
M329T438	161824	109554	74.66	1.19841e+06	1.2704e+06	12.73	0.14	-2.89	0.00651024	2.19	0.0371617	1.34584	329.247	438.4	7.3	Down
M329T441	1.4916e+06	1.56185e+06	33.16	2.88984e+06	2.86002e+06	8.64	0.52	-0.95	0.0303576	1.52	0.10236	1.23219	329.316	440.7	7.3	Down
M329T469	584850	542867	24.09	11255.2	8315.76	52.71	51.96	5.7	0.000210101	3.68	0.0054601	1.42582	329.149	469.5	7.8	Up
M329T49	6.04823e+06	6.03551e+06	0.45	3.68648e+06	3.52737e+06	14.97	1.64	0.71	0.0270631	1.57	0.0948759	1.36643	328.757	48.7	0.8	Up
M329T576	1.05448e+07	1.08704e+07	8.27	7.34986e+06	7.43795e+06	5.74	1.43	0.52	0.00370692	2.43	0.0261195	1.37043	329.158	576.2	9.6	Up
M329T601	2.78292e+06	2.68058e+06	24.75	142212	130440	19.45	19.57	4.29	7.68713e-05	4.11	0.00349812	1.43296	329.248	600.6	10	Up
M329T648	3.62907e+06	3.62282e+06	12.34	1.66587e+06	1.61016e+06	11.12	2.18	1.12	0.00122991	2.91	0.0140079	1.40057	329.325	648.3	10.8	Up
M329T93	5.13156e+07	5.01327e+07	6.72	8.13186e+07	8.34361e+07	4.52	0.63	-0.66	0.000582176	3.23	0.00919015	1.41334	329.142	93.4	1.6	Down
M330T149	2.26483e+06	2.32228e+06	6.2	1.1173e+06	1.08753e+06	5.3	2.03	1.02	0.000117403	3.93	0.00420689	1.42993	330.081	148.8	2.5	Up
M330T356	70775.6	72153.7	22.2	320240	321295	5.3	0.22	-2.18	0.000360008	3.44	0.00709347	1.42009	330.263	356	5.9	Down
M330T399	481639	532706	24.19	82650.7	41691.6	102.75	5.83	2.54	0.0254543	1.59	0.0911443	1.25215	330.285	399.2	6.7	Up
M330T432	5.08889e+06	5.16282e+06	4.68	3.22864e+06	3.25714e+06	2.64	1.58	0.66	0.000131315	3.88	0.0044816	1.42934	330.265	432.1	7.2	Up
M330T451	3.61636e+06	3.59428e+06	10.24	2.58014e+06	2.7279e+06	16.41	1.4	0.49	0.0409772	1.39	0.124634	1.19659	330.299	451.5	7.5	Up
M330T476_1	6.37186e+08	6.26348e+08	8.57	3.16003e+08	3.08766e+08	4.28	2.02	1.01	0.000216453	3.66	0.00552581	1.4257	330.335	475.8	7.9	Up
M330T55	2.1877e+06	2.17539e+06	3.64	1.19115e+06	1.2891e+06	14.31	1.84	0.88	0.00231686	2.64	0.0196437	1.38541	330.017	55.3	0.9	Up
M330T94	7.97682e+06	7.4199e+06	17.77	1.16105e+07	1.21639e+07	10.61	0.69	-0.54	0.03148	1.5	0.104791	1.2273	330.144	93.6	1.6	Down
M331T316	1.09175e+06	1.11174e+06	9.56	1.67386e+06	1.69363e+06	6.2	0.65	-0.62	0.00300573	2.52	0.0229873	1.37675	331.128	315.7	5.3	Down
M331T323	1.85772e+06	1.81055e+06	6.43	2.66865e+06	2.54093e+06	11.57	0.7	-0.52	0.00857168	2.07	0.0442283	1.33168	331.204	323.4	5.4	Down
M331T401	1.76244e+06	1.80286e+06	5.31	617352	638579	10.32	2.85	1.51	0.000105701	3.98	0.00408946	1.43062	331.115	400.6	6.7	Up
M331T422	900675	911871	9.57	469457	494682	10.24	1.92	0.94	0.0014073	2.85	0.0150951	1.39809	331.3	421.6	7	Up
M331T43	1.11105e+07	1.13993e+07	7.75	1.75511e+07	1.74505e+07	8.2	0.63	-0.66	0.00224347	2.65	0.0192899	1.38668	331.134	42.8	0.7	Down
M331T437	516380	549365	19.96	201984	191190	15.15	2.56	1.35	0.00331217	2.48	0.0243349	1.37376	331.227	437.3	7.3	Up
M331T44_1	1.70843e+08	1.67109e+08	10.27	8.04492e+07	8.38817e+07	8.81	2.12	1.09	0.000661443	3.18	0.00992778	1.41258	331.148	44.3	0.7	Up
M331T476	1.22834e+08	1.20757e+08	17.41	6.9301e+07	7.09333e+07	8.58	1.77	0.83	0.00734626	2.13	0.0402484	1.3421	331.34	476	7.9	Up
M331T49	1.06071e+07	1.07699e+07	7.72	6.7019e+06	6.58451e+06	3.38	1.58	0.66	0.000741272	3.13	0.0105077	1.4112	330.753	48.7	0.8	Up
M331T50	2.60092e+07	2.63457e+07	9.17	3.29119e+07	3.40999e+07	7.79	0.79	-0.34	0.0287576	1.54	0.0987159	1.23748	331.111	49.5	0.8	Down
M331T555	2.91261e+06	2.87133e+06	9.26	1.75882e+06	1.78037e+06	6.33	1.66	0.73	0.0014711	2.83	0.0154555	1.39841	331.263	555.1	9.3	Up
M331T577	7.02239e+07	6.81185e+07	7.29	2.27695e+07	2.28858e+07	15.21	3.08	1.62	0.000321435	3.49	0.00661612	1.42209	330.676	577.3	9.6	Up
M331T613	1.90535e+07	1.8588e+07	9.03	1.17064e+07	1.16304e+07	4.43	1.63	0.7	0.00107092	2.97	0.0130426	1.4053	331.284	612.6	10.2	Up
M331T620	8.3108e+06	8.595e+06	19.54	2.7266e+06	2.36205e+06	29.83	3.05	1.61	0.00492111	2.31	0.0309429	1.36071	331.226	619.6	10.3	Up
M331T624	1.053e+07	1.10081e+07	14.62	6.92309e+06	6.92339e+06	9.81	1.52	0.61	0.0165173	1.78	0.0680862	1.28996	331.284	623.8	10.4	Up
M332T123	1.05939e+07	1.04345e+07	8.04	7.19296e+06	7.25407e+06	3.31	1.47	0.56	0.00151214	2.82	0.0157115	1.39655	332.134	122.8	2	Up
M332T239_1	2.86299e+07	2.86503e+07	10.26	1.39333e+07	1.38841e+07	0.62	2.05	1.04	0.0066634	2.18	0.0376689	1.42302	331.988	238.7	4	Up
M332T239_2	2.06365e+07	1.9171e+07	25.87	8.85461e+06	8.46057e+06	13.56	2.33	1.22	0.00718868	2.14	0.0396356	1.34098	332.323	238.8	4	Up
M332T269	3.20637e+06	3.20571e+06	6.4	1.30006e+06	1.30652e+06	1.34	2.47	1.3	1.83276e-05	4.74	0.00203288	1.43768	332.207	269.1	4.5	Up
M332T324	263186	256788	14.3	435423	418892	16.35	0.6	-0.73	0.0153653	1.81	0.0650445	1.29391	332.187	324.3	5.4	Down
M332T422	3.61116e+06	3.57521e+06	3.77	2.65685e+06	2.5502e+06	11.85	1.36	0.44	0.0115061	1.94	0.0534583	1.31549	332.297	421.5	7	Up
M332T424	1.41882e+06	1.42647e+06	1.84	1.18853e+06	1.22569e+06	6.03	1.19	0.26	0.00857483	2.07	0.0442284	1.33202	332.315	423.5	7.1	Up
M332T43	2.19073e+06	2.09161e+06	10	3.83824e+06	3.76943e+06	3.42	0.57	-0.81	0.000699196	3.16	0.0102203	1.41148	332.137	42.5	0.7	Down
M332T44	2.06682e+07	2.06772e+07	6.07	1.07444e+07	1.06564e+07	3.54	1.92	0.94	8.70349e-05	4.06	0.00367718	1.43193	332.152	44.3	0.7	Up
M332T460	2.2152e+06	2.0978e+06	10.1	1.68657e+06	1.69849e+06	10.74	1.31	0.39	0.0319116	1.5	0.105757	1.22646	332.316	460.3	7.7	Up
M332T476	1.51223e+07	1.43701e+07	10.71	7.456e+06	7.13167e+06	10.37	2.03	1.02	0.00108894	2.96	0.0131556	1.4046	332.343	475.8	7.9	Up
M332T495	3.43778e+06	3.14168e+06	17.31	1.6851e+06	1.62109e+06	10.67	2.04	1.03	0.00336234	2.47	0.0245443	1.37364	332.332	495.2	8.3	Up
M332T496	1.11809e+06	1.04857e+06	11.97	753813	784898	11.59	1.48	0.57	0.0149059	1.83	0.0636093	1.2976	332.279	496.3	8.3	Up
M332T49_2	8.37618e+06	8.60094e+06	14.31	5.85068e+06	5.76987e+06	4.01	1.43	0.52	0.0160373	1.79	0.0667697	1.29187	332.039	49.3	0.8	Up
M332T50_1	1.14146e+07	1.17045e+07	5.28	8.98236e+06	8.71044e+06	10.21	1.27	0.35	0.0210951	1.68	0.0800817	1.26903	332.096	50.5	0.8	Up
M332T635	7.41521e+06	6.13434e+06	32.14	1.97274e+06	2.3309e+06	58.75	3.76	1.91	0.0394381	1.4	0.121258	1.20002	332.295	635	10.6	Up
M333T123	1.5235e+06	1.52569e+06	7.46	1.01699e+06	1.02719e+06	2.93	1.5	0.58	0.000973373	3.01	0.0122799	1.40586	333.137	122.9	2	Up
M333T233	388961	404208	14.98	511893	511350	6.93	0.76	-0.4	0.0458389	1.34	0.13386	1.18133	333.156	233.3	3.9	Down
M333T323	749305	747909	2.02	213931	228674	13.9	3.5	1.81	0.00384062	2.42	0.0267186	1.42967	333.144	323.5	5.4	Up
M333T45	1.10726e+07	1.09733e+07	14.85	7.58652e+06	7.62526e+06	1.02	1.46	0.55	0.0490568	1.31	0.139755	1.30961	333.006	45	0.8	Up
M333T450	155940	155245	12.88	322569	312534	8.04	0.48	-1.05	0.00112286	2.95	0.0134235	1.40322	333.243	450	7.5	Down
M333T47_2	3.12286e+06	3.67643e+06	45.66	1.04359e+06	1.02548e+06	11.82	2.99	1.58	0.0374265	1.43	0.117155	1.20669	332.851	47.3	0.8	Up
M333T49	7.72313e+06	7.88356e+06	6.65	4.12212e+06	4.33005e+06	13.62	1.87	0.91	0.00220715	2.66	0.019142	1.38701	332.75	48.7	0.8	Up
M333T56_2	1.25378e+06	1.37922e+06	35.86	517232	473637	15.01	2.42	1.28	0.0273724	1.56	0.095575	1.24156	332.947	56.1	0.9	Up
[truncated: 5,650 more rows]
