# Supplementary material for: Assessing a respiratory toxic infectious bronchitis virus (IBV) strain: isolation, identification, pathogenicity, and immunological failure insights
Source: Microbiol Spectr. 2024 Jun 21;12(8):e03990-23. doi: 10.1128/spectrum.03990-23 (PMC11302067; doi:10.1128/spectrum.03990-23)
Supplement: Table S4 — The identification of 291 metabolites. [file spectrum.03990-23-s0004.xlsx]

## Sheet: Sheet1
S4: the identification of 291 metabolites
ID	name	mz	rt	exact_mass	ppm	formula	precursor_type	class	sub_class	KEGG	KEGG_Pathway	CAS	hmdb	library	level	posneg	IBV_GD1	IBV_GD2	IBV_GD3	NC-1	NC-2	NC-3
M253T91	Deoxyinosine	253.093	90.7	252.086	2.67095	C10H12N4O4	[M+H]+	Azacyclic compounds	Alcohols and polyols	C05512	Membrane transport; Nucleotide metabolism	890-38-0	HMDB0000071	MetaDNA	2	pos	7.23237e+06	6.08394e+06	7.2282e+06	357368	2.87851e+06	374145
M146T113	(S)-2-amino-6-oxohexanoate	146.082	112.8	145.074	3.58705	C6H11NO3	[M+H]+	Carboxylic acids and derivatives	Amines	C04076	Amino acid metabolism		HMDB0059595	MetaDNA	2	pos	5.31646e+07	5.95398e+07	6.85655e+07	2.23294e+07	2.30307e+07	2.24355e+07
M335T367_1	Prostaglandin D2	335.222	366.9	352.225	12.9289	C20H32O5	[M+H-H2O]+	Carboxylic acids and derivatives	Alcohols and polyols	C00696	Lipid metabolism; Signaling molecules and interaction	41598-07-6	HMDB0001403	MetaDNA	2	pos	1.48505e+08	1.11921e+08	1.49169e+08	1.28678e+08	1.53488e+08	1.49676e+08
M165T108	Enol-phenylpyruvate	165.059	107.8	164.047	24.3798	C9H8O3	[M+H]+	Benzene and substituted derivatives	Carbonyl compounds	C02763	Amino acid metabolism	5801-57-0	HMDB0012225	MetaDNA	2	pos	1.68936e+06	2.54953e+06	2.50761e+06	1.54935e+06	1.67853e+06	2.39746e+06
M401T567	7a,12a-Dihydroxy-5b-cholestan-3-one	401.341	567	418.345	10.5497	C27H46O3	[M+H-H2O]+	Organic oxides	Alcohols and polyols	C05453	Lipid metabolism		HMDB0006887	MetaDNA	2	pos	156140	1.7704e+07	2.30421e+07	8.4945e+06	1.03687e+07	8.76231e+06
M283T554	Vaccenic acid	283.264	554.3	282.256	1.14381	C18H34O2	[M+H]+	Carboxylic acids and derivatives	Carbonyl compounds	C08367		693-72-1	HMDB0003231	MetaDNA	2	pos	3.01384e+07	3.65055e+07	4.49663e+07	3.07725e+07	3.06949e+07	2.84714e+07
M319T352	Hepoxilin A3	319.227	351.7	336.23	13.89	C20H32O4	[M+H-H2O]+	Carboxylic acids and derivatives	Alcohols and polyols	C14808	Lipid metabolism	85589-24-8/94161-11-2	HMDB0004688	MetaDNA	2	pos	1.87678e+06	1.66869e+06	2.05652e+06	2.02096e+06	2.67847e+06	2.51414e+06
M105T355	Benzoate	105.032	355.4	122.037	21.2698	C7H6O2	[M+H-H2O]+			C00180	Amino acid metabolism	65-85-0 / 766-76-7		BioDeepDB	2	pos	4.81924e+06	1.32574e+06	5.31291e+06	3.6989e+06	4.08163e+06	3.58947e+06
M109T307	m-Cresol	109.102	306.9	108.058	0.0134264	C7H8O	[M+H]+	Phenols	Cresols	C01467		108-39-4	HMDB0002048	BioDeepDB	2	pos	2.05927e+06	2.01761e+06	2.81854e+06	5.82415e+06	2.42571e+06	1.9498e+06
M110T364	Hydroquinone	110.02	364	110.037	0.0239658	C6H6O2	[M]+	Phenols	Benzenediols	C00530	Amino acid metabolism	123-31-9	HMDB0002434	BioDeepDB	2	pos	1.79428e+08	1.62134e+08	1.70691e+08	7.58701e+07	1.08443e+08	1.95811e+07
M110T33	2-Aminophenol	110.019	33.1	109.053	9.17519	C6H7NO	[M+H]+			C01987	Amino acid metabolism	95-55-6		BioDeepDB	2	pos	2.53083e+07	2.97994e+07	3.36334e+07	2.80475e+07	2.76706e+07	3.05e+07
M131T34	Ketoleucine	130.966	33.8	130.063	4.64697	C6H10O3	[M+H]+	Keto acids and derivatives	Short-chain keto acids and derivatives	C00233	Amino acid metabolism	816-66-0	HMDB0000695	BioDeepDB	2	pos	1.86248e+07	1.63768e+07	1.19692e+07	1.19786e+07	1.18022e+07	1.24001e+07
M115T85	Dihydrouracil	115.039	84.9	114.043	0.00148556	C4H6N2O2	[M+H]+	Diazines	Pyrimidines and pyrimidine derivatives	C00429	Metabolism of cofactors and vitamins; Metabolism of other amino acids; Nucleotide metabolism	504-07-4	HMDB0000076	BioDeepDB	2	pos	1.50897e+07	1.30556e+07	1.50811e+07	7.81482e+06	9.27676e+06	8.34373e+06
M116T73	L-Proline	116.071	72.6	115.063	0.283293	C5H9NO2	[M+H]+	Carboxylic acids and derivatives	Amino acids, peptides, and analogues	C00148	Amino acid metabolism; Membrane transport; Translation	147-85-3	HMDB0000162	BioDeepDB	2	pos	2.85357e+08	2.75826e+08	3.01807e+08	2.20634e+08	7.00717e+07	2.81749e+08
M118T183	Indole	118.065	182.7	117.058	9.65143e-05	C8H7N	[M+H]+	Indoles and derivatives	Indoles	C00463	Amino acid metabolism	120-72-9	HMDB0000738	BioDeepDB	2	pos	1.43562e+07	9.81607e+06	1.47814e+07	9.74686e+06	1.07952e+07	1.31335e+07
M120T106	L-Homoserine	120.066	105.9	119.058	2.49863	C4H9NO3	[M+H]+	Carboxylic acids and derivatives	Amino acids, peptides, and analogues	C00263	Energy metabolism; Amino acid metabolism	672-15-1/1927-25-9	HMDB0000719	BioDeepDB	2	pos	6.44079e+06	1.14726e+07	9.15918e+06	8.49051e+06	9.23271e+06	1.16587e+07
M124T680	Nicotinic acid	124.087	679.9	123.032	0.071125	C6H5NO2	[M+H]+	Pyridines and derivatives	Pyridinecarboxylic acids and derivatives	C00253	Metabolism of cofactors and vitamins	59-67-6	HMDB0001488	BioDeepDB	2	pos	8.23717e+08	7.84954e+08	3.81031e+08	9.90656e+08	4.40239e+08	2.22032e+08
M130T55	Pipecolic acid	130.05	54.6	129.079	20.2747	C6H11NO2	[M+H]+	Carboxylic acids and derivatives	Amino acids, peptides, and analogues	C00408	Amino acid metabolism	535-75-1 / 3105-95-1	HMDB0000070	BioDeepDB	2	pos	2.71565e+08	2.53423e+08	2.33073e+08	1.24243e+08	2.0924e+08	2.05516e+08
M132T85	cis-4-Hydroxy-D-proline	132.066	85.1	131.058	0.508136	C5H9NO3	[M+H]+	Carboxylic acids and derivatives	Amino acids, peptides, and analogues	C03440	Amino acid metabolism	2584-71-6	HMDB0060460	BioDeepDB	2	pos	1.07387e+07	9.83325e+06	1.13162e+07	2.3236e+08	1.04383e+07	9.10353e+06
M132T57	L-Leucine	132.102	57.5	131.095	0.0500796	C6H13NO2	[M+H]+	Carboxylic acids and derivatives	Amino acids, peptides, and analogues	C00123	Amino acid metabolism; Membrane transport; Signal transduction; Translation	61-90-5	HMDB0000687	BioDeepDB	2	pos	1.70085e+09	5.04235e+08	5.29512e+08	1.69184e+09	4.96204e+08	1.68249e+09
M142T38	O-Phosphoethanolamine	141.96	38.4	141.019	12.2887	C2H8NO4P	[M+H]+	Organic phosphoric acids and derivatives	Phosphate esters	C00346	Lipid metabolism	1071-23-4	HMDB0000224	BioDeepDB	2	pos	4.47501e+07	5.26721e+07	4.14581e+07	7.6758e+07	6.38648e+07	6.72211e+07
M162T50	L-Carnitine	162.113	49.8	161.105	0.148045	C7H15NO3	[M+H]+	Organonitrogen compounds	Quaternary ammonium salts	C00318		541-15-1	HMDB0000062	BioDeepDB	2	pos	6.98347e+07	6.67884e+07	5.95802e+07	2.63532e+07	2.99587e+07	2.69468e+07
M147T585	4-Hydroxycinnamic acid	146.98	585	164.047	1.96634	C9H8O3	[M+H-H2O]+	Cinnamic acids and derivatives	Hydroxycinnamic acids and derivatives	C00811	Amino acid metabolism; Metabolism of cofactors and vitamins	7400-08-0 / 7400-08-0 501-98-4 / 501-98-4	HMDB0002035	BioDeepDB	2	pos	6.67233e+07	1.70689e+07	1.94565e+07	1.14974e+07	3.79006e+07	2.47848e+07
M148T50_1	L-Glutamic acid	148.061	49.9	147.053	0.615721	C5H9NO4	[M+H]+	Carboxylic acids and derivatives	Amino acids, peptides, and analogues	C00025	Metabolism of cofactors and vitamins; Metabolism of other amino acids; Membrane transport; Signal transduction; Carbohydrate metabolism; Biosynthesis of other secondary metabolites; Translation; Amino acid metabolism; Cellular community - eukaryotes; Energy metabolism	56-86-0	HMDB0000148	BioDeepDB	2	pos	7.58817e+07	6.27977e+07	7.28397e+07	6.92914e+07	6.30235e+07	6.32683e+07
M148T318	3-Methyloxindole	148.076	317.5	147.068	2.18807	C9H9NO	[M+H]+			C02366		1504-06-9		BioDeepDB	2	pos	1.75547e+06	1.64493e+06	1.32517e+06	2.44148e+06	2.68761e+06	2.29499e+06
M166T101	L-Phenylalanine	166.087	100.5	165.079	1.34869	C9H11NO2	[M+H]+	Carboxylic acids and derivatives	Amino acids, peptides, and analogues	C00079	Amino acid metabolism; Membrane transport; Translation	63-91-2	HMDB0000159	mzCloud	2	pos	7.78427e+09	6.8951e+09	7.98189e+09	7.72608e+09	8.06058e+09	7.88901e+09
M153T559	Perillyl alcohol	153.091	559.4	152.12	0.897021	C10H16O	[M+H]+	Prenol lipids	Monoterpenoids	C02452		536-59-4 / 18457-55-1	HMDB0003634	BioDeepDB	2	pos	4.93159e+06	5.10033e+06	5.82373e+06	8.73162e+06	9.74006e+06	1.22594e+07
M155T587	2,3-Butanediol	154.99	586.9	154.012	0.863047	C4H10O2S2	[M+H]+	Organooxygen compounds	Alcohols and polyols	C00265		513-85-9 / 3483-12-3	HMDB0003156	BioDeepDB	2	pos	4.17451e+07	4.4053e+07	8.665e+07	8.46297e+06	3.79257e+07	2.83143e+07
M156T56	L-Histidine	156.077	56.1	155.07	2.41146	C6H9N3O2	[M+H]+	Carboxylic acids and derivatives	Amino acids, peptides, and analogues	C00135	Amino acid metabolism; Membrane transport; Metabolism of other amino acids; Translation	71-00-1	HMDB0000177	BioDeepDB	2	pos	4.40655e+07	4.08693e+07	4.61068e+07	4.06781e+07	4.72827e+07	1.725e+07
M157T34_1	Uracil 5-carboxylate	156.965	34.2	156.017	2.52671	C5H4N2O4	[M+H]+			C03030		23945-44-0		BioDeepDB	2	pos	1.27007e+07	9.58873e+06	1.08711e+07	7.30825e+06	7.85877e+06	8.04933e+06
M175T59	L-Arginine	175.119	59.3	174.112	0.954753	C6H14N4O2	[M+H]+	Carboxylic acids and derivatives	Amino acids, peptides, and analogues	C00062	Amino acid metabolism; Membrane transport; Signal transduction; Translation	74-79-3	HMDB0000517	BioDeepDB	2	pos	2.99361e+08	7.39572e+07	3.12085e+08	2.44307e+08	2.42596e+08	2.40302e+08
M177T171	Ascorbate	176.974	170.7	176.032	10.5721	C6H8O6	[M+H]+			C00072	Carbohydrate metabolism; Metabolism of other amino acids	50-81-7		BioDeepDB	2	pos	1.05844e+07	3.57e+07	1.04118e+07	2.22609e+07	2.75083e+07	2.40987e+07
M163T36_1	Acetylcysteine	162.998	36.4	163.03	1.81966	C5H9NO3S	[M]+	Carboxylic acids and derivatives	Amino acids, peptides, and analogues	C06809		616-91-1	HMDB0001890	BioDeepDB	2	pos	5.3783e+06	7.40562e+06	9.61837e+06	6.9298e+06	7.7122e+06	8.13215e+06
M187T309	Undecanoic acid	186.954	309.4	186.162	13.9996	C11H22O2	[M+H]+	Fatty Acyls	Fatty acids and conjugates	C17715		112-37-8	HMDB0000947	BioDeepDB	2	pos	1.18928e+06	1.50513e+07	703285	483288	907696	3.29885e+07
M188T567	Azelaic acid	188.128	566.8	188.105	1.22188	C9H16O4	[M]+	Fatty Acyls	Fatty acids and conjugates	C08261		123-99-9	HMDB0000784	BioDeepDB	2	pos	1.7346e+07	1.54988e+07	1.78114e+07	1.68121e+07	1.69555e+07	1.39973e+07
M173T33	4-Quinolinecarboxylic acid	172.954	33	173.048	17.635	C10H7NO2	[M]+			C06414		486-74-8		BioDeepDB	2	pos	2.73368e+07	2.49756e+07	2.76886e+07	2.15241e+07	2.35466e+07	2.29126e+07
M174T278	N-Acetylleucine	174.113	277.8	173.105	3.44604	C8H15NO3	[M+H]+	Carboxylic acids and derivatives	Amino acids, peptides, and analogues	C02710		1188-21-2	HMDB0011756	BioDeepDB	2	pos	1.74043e+06	1.84307e+06	2.20574e+06	853222	872892	843075
M191T48	Diaminopimelic acid	191.04	48.4	190.095	26.5698	C7H14N2O4	[M+H]+	Carboxylic acids and derivatives	Amino acids, peptides, and analogues	C00666		583-93-7 / 14289-34-0 / NA	HMDB0001370	BioDeepDB	2	pos	9.98488e+07	8.99627e+07	9.94388e+07	9.04788e+07	9.82786e+07	9.35371e+07
M177T115	N-Formyl-L-methionine	176.974	115.3	177.046	11.8655	C6H11NO3S	[M]+	Carboxylic acids and derivatives	Amino acids, peptides, and analogues	C03145	Amino acid metabolism	4289-98-9	HMDB0001015	BioDeepDB	2	pos	4.65541e+06	3.95423e+06	1.85733e+06	2.90947e+07	1.44676e+07	3.01799e+06
M180T37	D-Fructose	180.065	37	180.063	8.88568	C6H12O6	[M]+	Organooxygen compounds	Carbohydrates and carbohydrate conjugates	C00095	Carbohydrate metabolism; Membrane transport	53188-23-1 / 87-81-0	HMDB0000660	BioDeepDB	2	pos	9.46022e+06	4.50653e+06	8.85792e+06	4.33443e+06	7.12155e+06	6.57107e+06
M183T40	Sorbitol	182.987	39.7	182.079	1.15581	C6H14O6	[M+H]+	Organooxygen compounds	Carbohydrates and carbohydrate conjugates	C00794	Carbohydrate metabolism; Membrane transport	50-70-4	HMDB0000247	BioDeepDB	2	pos	1.134e+07	2.47961e+07	3.52749e+07	9.36624e+06	3.40067e+07	2.66928e+07
M200T33	Dodecanoic acid	199.99	32.9	200.178	14.5838	C12H24O2	[M]+	Fatty Acyls	Fatty acids and conjugates	C02679	Lipid metabolism	143-07-7	HMDB0000638	BioDeepDB	2	pos	1.27361e+07	6.77002e+06	1.0166e+07	1.04887e+07	1.19894e+07	8.54235e+06
M185T33	3,4-Dihydroxymandelic acid	184.984	33	184.037	10.6236	C8H8O5	[M+H]+			C05580	Amino acid metabolism	14883-87-5	HMDB0001866	BioDeepDB	2	pos	2.59128e+07	8.84332e+06	1.39194e+07	1.0204e+07	1.27496e+07	1.11897e+07
M205T183	L-Tryptophan	205.097	182.8	204.09	0.604591	C11H12N2O2	[M+H]+	Indoles and derivatives	Indolyl carboxylic acids and derivatives	C00078	Amino acid metabolism; Translation	73-22-3	HMDB0000929	BioDeepDB	2	pos	4.0179e+09	3.59148e+09	4.12555e+09	3.78871e+09	3.89603e+09	3.74277e+09
M188T183	N-Alpha-acetyllysine	188.071	182.8	188.116	0.884533	C8H16N2O3	[M]+	Carboxylic acids and derivatives	Amino acids, peptides, and analogues	C12989		1946-82-3	HMDB0000446	BioDeepDB	2	pos	3.81224e+09	3.38298e+09	3.9105e+09	3.51443e+09	3.64388e+09	3.49841e+09
M192T272	5-Hydroxyindoleacetic acid	192.066	271.9	191.058	3.24888	C10H9NO3	[M+H]+	Indoles and derivatives	Indolyl carboxylic acids and derivatives	C05635	Amino acid metabolism	54-16-0	HMDB0000763	BioDeepDB	2	pos	4.85417e+06	5.93097e+06	6.76017e+06	8.63971e+06	6.97661e+06	9.06111e+06
M209T454	L-Kynurenine	209.154	453.7	208.085	0.114638	C10H12N2O3	[M+H]+	Organooxygen compounds	Carbonyl compounds	C00328	Amino acid metabolism	2922-83-0 / 343-65-7	HMDB0000684	BioDeepDB	2	pos	5.26187e+06	5.08679e+06	7.41145e+06	3.59942e+06	3.91093e+06	3.56681e+06
M198T637	Vanillylmandelic acid	198.185	637.4	198.053	2.18205	C9H10O5	[M]+	Phenols	Methoxyphenols	C05584	Amino acid metabolism	55-10-7	HMDB0000291	BioDeepDB	2	pos	1.32889e+07	1.03791e+07	1.22494e+07	1.6833e+07	1.32557e+07	1.48057e+07
M216T358	12-Hydroxydodecanoic acid	216.197	357.7	216.173	5.5916	C12H24O3	[M]+	Hydroxy acids and derivatives	Medium-chain hydroxy acids and derivatives	C08317		505-95-3	HMDB0002059	BioDeepDB	2	pos	2.59224e+07	2.16777e+07	2.20575e+07	1.51207e+07	1.41289e+07	1.37956e+07
M224T33	Hydroxykynurenine	223.991	32.9	224.08	10.8968	C10H12N2O4	[M]+	Organooxygen compounds	Carbonyl compounds	C02794		484-78-6 / 2147-61-7	HMDB0000732	BioDeepDB	2	pos	6.02705e+06	2.97006e+06	1.31617e+07	5.36726e+06	2.48658e+06	2.50302e+06
M228T412	Deoxyuridine	228.196	411.6	228.075	1.89035	C9H12N2O5	[M]+	Pyrimidine nucleosides	Pyrimidine 2'-deoxyribonucleosides	C00526	Membrane transport; Nucleotide metabolism	951-78-0	HMDB0000012	BioDeepDB	2	pos	1.15031e+09	9.80323e+08	1.14891e+09	7.77914e+08	7.79499e+08	7.77233e+08
M230T426	D-Ribose 5-phosphate	230.248	425.8	230.019	1.12184	C5H11O8P	[M]+	Organooxygen compounds	Carbohydrates and carbohydrate conjugates	C00117	Carbohydrate metabolism; Metabolism of cofactors and vitamins; Metabolism of other amino acids; Nucleotide metabolism	3615-55-2 / 4300-28-1 / 4151-19-3 / 62746-84-3	HMDB0001548	BioDeepDB	2	pos	4.49278e+06	3.90417e+06	5.92907e+06	3.00058e+06	3.4655e+06	3.17205e+06
M244T65	Cytidine	244.093	64.9	243.085	0.531903	C9H13N3O5	[M+H]+			C00475	Membrane transport; Nucleotide metabolism	65-46-3		BioDeepDB	2	pos	1.13789e+07	9.73047e+06	1.07519e+07	6.91052e+06	7.54329e+06	6.46696e+06
M226T438	Porphobilinogen	226.18	437.6	226.095	2.56856	C10H14N2O4	[M]+	Organonitrogen compounds	Amines	C00931	Metabolism of cofactors and vitamins	487-90-1	HMDB0000245	BioDeepDB	2	pos	4.16504e+06	3.7563e+06	3.78164e+06	2.67718e+06	2.84768e+06	2.73619e+06
M280T584	Linoleic acid	280.263	584.2	280.24	0.062789	C18H32O2	[M]+	Fatty Acyls	Lineolic acids and derivatives	C01595	Lipid metabolism	60-33-3	HMDB0000673	BioDeepDB	2	pos	2.45052e+08	2.52102e+08	2.46725e+08	1.6491e+08	1.72285e+08	1.26877e+08
M282T569	Oleic acid	282.279	568.6	282.256	0.807522	C18H34O2	[M]+	Fatty Acyls	Fatty acids and conjugates	C00712	Lipid metabolism	112-80-1	HMDB0000207	BioDeepDB	2	pos	3.89427e+07	2.83804e+07	4.97473e+07	8.19708e+06	8.42286e+06	7.53978e+06
M285T473	Biochanin A	285.204	472.5	284.068	1.69937	C16H12O5	[M+H]+	Isoflavonoids	O-methylated isoflavonoids	C00814		491-80-5	HMDB0002338	BioDeepDB	2	pos	5.85799e+06	3.78889e+06	5.0304e+06	2.7896e+06	2.69745e+06	2.7833e+06
M267T518	Stearic acid	267.173	517.5	284.272	1.20178	C18H36O2	[M+H-H2O]+	Fatty Acyls	Fatty acids and conjugates	C01530	Lipid metabolism	57-11-4 / 646-29-7	HMDB0000827	BioDeepDB	2	pos	2.87462e+07	3.0505e+07	3.65553e+07	1.82249e+07	1.61122e+07	1.49336e+07
M268T72_1	Deoxyguanosine	268.106	72.2	267.097	2.50645	C10H13N5O4	[M+H]+	Purine nucleosides	Purine 2'-deoxyribonucleosides	C00330	Membrane transport; Nucleotide metabolism	961-07-9	HMDB0000085	BioDeepDB	2	pos	1.73369e+07	1.50479e+07	1.73991e+07	1.71904e+07	1.98668e+07	1.83533e+07
M271T325	Genistein	271.06	324.7	270.053	0.457463	C15H10O5	[M+H]+	Isoflavonoids	Isoflav-2-enes	C06563		446-72-0	HMDB0003217	BioDeepDB	2	pos	1.57549e+06	1.58698e+06	1.8221e+06	7.15602e+06	6.50073e+06	7.12852e+06
M288T422	Dehydroepiandrosterone	288.291	421.6	288.209	1.41263	C19H28O2	[M]+	Steroids and steroid derivatives	Androstane steroids	C01227	Lipid metabolism	53-43-0	HMDB0000077	BioDeepDB	2	pos	1.0362e+08	1.00037e+08	7.82648e+07	5.52234e+07	7.946e+07	6.75822e+07
M273T412	Estradiol	273.254	411.6	272.178	0.851642	C18H24O2	[M+H]+	Steroids and steroid derivatives	Estrane steroids	C00951	Lipid metabolism	50-28-2	HMDB0000151	BioDeepDB	2	pos	4.095e+07	3.95506e+07	4.27219e+07	3.23042e+07	3.07713e+07	3.29443e+07
M303T444	Hesperetin	303.079	443.7	302.079	24.9968	C16H14O6	[M+H]+	Flavonoids	O-methylated flavonoids	C01709		520-33-2	HMDB0005782	BioDeepDB	2	pos	3.88506e+07	1.36655e+08	9.60787e+07	4.83822e+07	6.47978e+07	3.86714e+07
M298T158	5'-Methylthioadenosine	298.096	157.9	297.09	2.26772	C11H15N5O3S	[M+H]+	5'-deoxyribonucleosides	5'-deoxy-5'-thionucleosides	C00170	Amino acid metabolism	2457-80-9	HMDB0001173	BioDeepDB	2	pos	1.93211e+07	1.80512e+07	2.01577e+07	1.48544e+07	1.48703e+07	1.67086e+07
M302T440	Quercetin	302.305	440.2	302.043	2.3723	C15H10O7	[M]+			C00389		522-12-3	HMDB0005794	BioDeepDB	2	pos	5.80479e+08	6.12747e+08	7.32155e+08	5.82524e+08	5.72441e+08	5.47483e+08
M321T607	Pregnanediol	321.316	607.3	320.272	1.88589	C21H36O2	[M+H]+	Steroids and steroid derivatives	Pregnane steroids	C05484	Lipid metabolism	80-92-2	HMDB0004025	BioDeepDB	2	pos	1.80565e+07	1.2143e+08	1.03943e+08	1.34587e+08	4.83802e+07	4.45512e+07
M312T534	Aflatoxin B1	312.363	533.9	312.063	0.64368	C17H12O6	[M]+	Coumarins and derivatives	Furanocoumarins	C06800	Xenobiotics biodegradation and metabolism	1162-65-8	HMDB0006552	BioDeepDB	2	pos	4.65848e+07	3.34276e+07	4.05562e+07	2.64664e+07	3.14425e+07	2.90834e+07
M336T592	12-Keto-tetrahydro-leukotriene B4	336.31	592.1	336.23	0.0346814	C20H32O4	[M]+	Fatty Acyls	Eicosanoids	C02165	Lipid metabolism; Signaling molecules and interaction; Endocrine system	71160-24-2	HMDB0002995	BioDeepDB	2	pos	2.13066e+07	1.63594e+07	2.07505e+07	1.03655e+07	7.86199e+06	7.12312e+06
M338T607_2	Erucic acid	338.351	607.2	338.318	29.1718	C22H42O2	[M]+	Fatty Acyls	Fatty acids and conjugates	C08316	Lipid metabolism	112-86-7	HMDB0002068	BioDeepDB	2	pos	3.93114e+09	2.23512e+09	2.17229e+09	2.52341e+10	9.63431e+09	8.2322e+09
M343T406	Sucrose	343.297	405.9	342.116	7.39268	C12H22O11	[M+H]+	Organooxygen compounds	Carbohydrates and carbohydrate conjugates	C00089	Carbohydrate metabolism; Membrane transport	57-50-1	HMDB0000258	BioDeepDB	2	pos	1.01582e+07	8.57237e+06	9.24705e+06	5.16223e+06	4.72382e+06	4.3114e+06
M346T442_1	Cortexolone	346.332	442	346.214	0.57849	C21H30O4	[M]+	Steroids and steroid derivatives	Hydroxysteroids	C05488	Lipid metabolism	152-58-9	HMDB0000015	BioDeepDB	2	pos	1.76208e+08	1.72811e+08	1.84825e+08	1.58507e+08	1.46043e+08	1.61242e+08
M361T548	Aldosterone	361.224	547.8	360.194	3.26513	C21H28O5	[M+H]+	Steroids and steroid derivatives	Hydroxysteroids	C01780	Lipid metabolism	52-39-1	HMDB0000037	BioDeepDB	2	pos	3.53148e+07	2.96403e+07	3.60501e+07	1.927e+07	1.76911e+07	1.52667e+07
M369T671	Cholesterol	369.351	671.1	386.355	2.43671	C27H46O	[M+H-H2O]+	Steroids and steroid derivatives	Cholestane steroids	C00187	Lipid metabolism	57-88-5	HMDB0000067	BioDeepDB	2	pos	2.80828e+07	5.34199e+08	6.62672e+07	6.08466e+07	4.02073e+08	3.21679e+08
M376T489_1	Lithocholic acid	376.313	488.8	376.298	0.355774	C24H40O3	[M]+	Lipids and lipid-like molecules	Steroids and steroid derivatives	C03990		434-13-9	HMDB0000761	BioDeepDB	2	pos	2.10546e+08	1.94928e+08	2.48015e+08	1.1945e+08	2.14193e+08	1.50384e+08
M384T443_1	Desmosterol	384.347	443.1	384.339	1.34525	C27H44O	[M]+	Steroids and steroid derivatives	Cholestane steroids	C01802	Lipid metabolism	313-04-2	HMDB0002719	BioDeepDB	2	pos	1.30731e+07	1.43862e+07	1.48033e+07	1.28456e+07	1.34339e+07	3.7675e+06
M402T230	25-Hydroxycholesterol	402.212	230.5	402.35	0.490712	C27H46O2	[M]+	Steroids and steroid derivatives	Cholestane steroids	C15519	Lipid metabolism	2140-46-7	HMDB0006247	BioDeepDB	2	pos	8.0636e+06	9.1066e+06	7.94263e+06	7.00525e+06	6.16421e+06	5.56549e+06
M367T646	7-Dehydrocholesterol	367.337	646.3	384.339	12.8874	C27H44O	[M+H-H2O]+	Steroids and steroid derivatives	Cholestane steroids	C01164	Lipid metabolism	434-16-2	HMDB0000032	BioDeepDB	2	pos	367191	1.50434e+07	1.93175e+07	7.82907e+06	4.53267e+06	4.43119e+06
M408T643	Allocholic acid	408.368	643.3	408.288	2.52564	C24H40O5	[M]+	Steroids and steroid derivatives	Bile acids, alcohols and derivatives	C00695	Lipid metabolism	2464-18-8 / 81-25-4	HMDB0000505	BioDeepDB	2	pos	8.57871e+07	2.83344e+07	2.47695e+07	1.19194e+07	1.1187e+07	1.29223e+07
M391T577	Adenosine 5'-phosphate disodium	391.286	576.9	391.027	1.46081	C10H12N5O7P. 2Na	[M]+					4578-31-8		BioDeepDB	2	pos	3.29445e+07	4.65464e+07	3.97626e+07	3.97832e+07	2.45486e+07	2.14282e+07
M415T481_2	Sodium deoxycholate	415.218	481	414.275	17.8738	C24H39O4. Na	[M+H]+			C11171		302-95-4		BioDeepDB	2	pos	2.89262e+07	2.83062e+07	6.34398e+07	4.89641e+07	2.45395e+07	2.36413e+07
M432T464_2	Isovitexin	432.241	464.2	432.106	4.83361	C21H20O10	[M]+			C01714		38953-85-4 / 29702-25-8		BioDeepDB	2	pos	7.30262e+08	6.24628e+08	5.66437e+08	4.22183e+08	3.92094e+08	3.93374e+08
M468T590_2	Deoxyuridine-5'-triphosphate	468.395	590.4	467.974	10.3585	C9H15N2O14P3	[M+H]+			C00460	Nucleotide metabolism	102814-08-4	HMDB0001191	BioDeepDB	2	pos	4.19101e+07	2.54656e+07	2.75644e+07	1.92269e+07	1.61186e+07	6.08986e+06
M498T352_1	Taurocholic acid	498.295	352.4	515.292	20.7387	C26H45NO7S	[M+H-H2O]+	Steroids and steroid derivatives	Bile acids, alcohols and derivatives	C05122	Lipid metabolism; Metabolism of other amino acids	81-24-3	HMDB0000036	BioDeepDB	2	pos	3.76624e+07	3.47131e+07	3.28249e+07	8.78957e+06	2.26804e+07	2.71302e+07
M536T690_2	beta-Carotene	536.161	689.7	536.438	4.69702	C40H56	[M]+			C02094	Metabolism of cofactors and vitamins	7235-40-7		BioDeepDB	2	pos	1.63171e+08	1.05947e+08	2.42207e+07	4.77203e+06	2.89808e+06	2.28347e+06
M107T101	Benzaldehyde	107.049	100.6	106.042	0.000391417	C7H6O	[M+H]+	Benzene and substituted derivatives	Benzoyl derivatives	C00261		100-52-7	HMDB0006115	BioDeepDB	2	pos	1.55526e+07	1.4016e+07	1.64084e+07	1.61164e+07	1.6006e+07	1.67245e+07
M118T53	L-Valine	118.087	53.3	117.079	2.54051	C5H11NO2	[M+H]+	Carboxylic acids and derivatives	Amino acids, peptides, and analogues	C00183	Amino acid metabolism; Metabolism of cofactors and vitamins; Membrane transport; Translation	72-18-4	HMDB0000883	BioDeepDB	2	pos	4.7398e+09	4.32493e+09	4.49139e+09	3.66367e+09	3.6982e+09	3.61641e+09
M123T72_2	Niacinamide	123.056	72.2	122.048	3.25056	C6H6N2O	[M+H]+	Pyridines and derivatives	Pyridinecarboxylic acids and derivatives	C00153	Metabolism of cofactors and vitamins	98-92-0	HMDB0001406	BioDeepDB	2	pos	4.45429e+08	4.38113e+08	4.33713e+08	2.89569e+08	2.85609e+08	2.8311e+08
M129T43_1	1,1-Dimethylbiguanide	129.103	43.3	129.101	0.000756422	C4H11N5	[M]+	Organonitrogen compounds	Guanidines	C07151		1115-70-4 / 657-24-9	HMDB0001921	BioDeepDB	2	pos	1.7298e+07	1.71602e+07	1.76751e+07	1.4163e+07	1.29299e+07	1.26124e+07
M130T485	Pyrrolidonecarboxylic acid	130.049	485.3	129.043	6.73592	C5H7NO3	[M+H]+	Carboxylic acids and derivatives	Amino acids, peptides, and analogues	C02237		4042-36-8	HMDB0000805	BioDeepDB	2	pos	1.71109e+07	6.67384e+07	6.13197e+07	3.25395e+07	1.1782e+07	1.06615e+07
M184T483	Phosphorylcholine	184.073	483.2	184.074	0.429122	C5H15NO4P	[M]+	Organonitrogen compounds	Quaternary ammonium salts	C00588	Lipid metabolism	3616-04-4/107-73-3	HMDB0001565	MoNA	2	pos	2.97561e+07	2.96471e+07	3.87587e+07	3.00251e+07	3.41309e+07	3.49429e+07
M219T354	Capsidiol	219.175	353.7	236.178	1.36877	C15H24O2	[M+H-H2O]+	Prenol lipids	Sesquiterpenoids	C09627		37208-05-2	HMDB0002352	BioDeepDB	2	pos	7.95748e+06	7.22228e+06	8.34743e+06	6.49107e+06	7.56655e+06	7.39236e+06
M253T92	Cimetidine	253.117	92.3	252.116	25.19	C10H16N6S	[M+H]+	Azoles	Imidazoles	C06952		51481-61-9	HMDB0014644	BioDeepDB	2	pos	4.12918e+07	4.63189e+07	4.50554e+07	1.33426e+07	1.34455e+07	1.4535e+07
M255T505	16-Hydroxy hexadecanoic acid	255.232	504.8	272.235	16.197	C16H32O3	[M+H-H2O]+	Fatty Acyls	Fatty acids and conjugates	C18218		506-13-8	HMDB0006294	BioDeepDB	2	pos	2.37814e+07	2.21496e+07	2.7254e+07	8.32051e+06	8.40634e+06	9.18784e+06
M300T590	Palmitoylethanolamide	300.29	589.8	299.282	1.99807	C18H37NO2	[M+H]+	Carboximidic acids and derivatives	Carboximidic acids	C16512	Signaling molecules and interaction	544-31-0	HMDB0002100	BioDeepDB	2	pos	2.37708e+07	2.1731e+07	2.2855e+07	1.71903e+07	1.39666e+07	1.40142e+07
M303T526	16(R)-HETE	303.232	525.6	320.235	0	C20H32O3	[M+H-H2O]+	Fatty Acyls	Eicosanoids	C14778	Lipid metabolism	183509-22-0	HMDB0004680	BioDeepDB	2	pos	2.94153e+07	2.17026e+07	2.6313e+07	2.1549e+07	2.25317e+07	2.33697e+07
M297T551	9,10-DHOME	297.242	551.4	314.246	0.0948723	C18H34O4	[M+H-H2O]+	Fatty Acyls	Fatty acids and conjugates	C14828	Lipid metabolism	263399-34-4	HMDB0004704	BioDeepDB	2	pos	1.11817e+07	1.07062e+07	1.28563e+07	1.6805e+06	1.34647e+07	4.28122e+06
M317T389	15-Deoxy-d-12,14-PGJ2	317.211	388.5	316.204	0.870084	C20H28O3	[M+H]+	Fatty Acyls	Eicosanoids	C14717	Lipid metabolism	87893-55-8	HMDB0005079	BioDeepDB	2	pos	2.54137e+07	2.42731e+07	2.50011e+07	2.84818e+07	2.93914e+07	2.42488e+07
M317T378	12-Keto-leukotriene B4	317.211	377.6	334.214	0.867213	C20H30O4	[M+H-H2O]+	Fatty Acyls	Eicosanoids	C05949	Lipid metabolism	136696-10-1	HMDB0004234	BioDeepDB	2	pos	3.04362e+07	2.61209e+07	3.00424e+07	3.44758e+07	3.41998e+07	2.73249e+07
M335T378	Prostaglandin H2	335.221	377.7	352.225	0.641536	C20H32O5	[M+H-H2O]+	Fatty Acyls	Eicosanoids	C00427	Lipid metabolism	42935-17-1	HMDB0001381	BioDeepDB	2	pos	9.47374e+07	7.15157e+07	9.06779e+07	8.40834e+07	1.01739e+08	9.29757e+07
M384T655_1	Myriocin	384.286	654.6	401.278	29.2122	C21H39NO6	[M+H-H2O]+			C19914		35891-70-4		BioDeepDB	2	pos	1.31516e+07	1.78363e+07	2.29975e+07	2.11519e+06	1.15077e+06	9.18248e+06
M496T581	1-palmitoylglycerophosphocholine	496.344	580.9	496.34	7.05156	C24H51NO7P	[M]+	Glycerophospholipids	Glycerophosphocholines	C04102		17364-16-8	HMDB0062541	BioDeepDB	2	pos	2.29994e+08	2.54114e+08	9.08244e+07	2.06321e+08	5.92786e+07	5.566e+07
M568T661	Lutein	568.437	661.4	568.428	15.3051	C40H56O2	[M]+	Prenol lipids	Tetraterpenoids	C08601		127-40-2	HMDB0003233	BioDeepDB	2	pos	179424	1.56251e+08	1.95915e+08	2.82085e+07	1.12209e+07	1.78176e+07
M279T551	Dibutyl phthalate	279.159	550.5	278.152	0.0530737	C16H22O4	[M+H]+	Benzene and substituted derivatives	Benzoic acids and derivatives	C14214		84-74-2	HMDB0033244	MoNA	2	pos	3.58051e+08	3.38141e+08	3.83634e+08	2.65659e+08	2.52031e+08	2.28513e+08
M102T50	1-Aminocyclopropanecarboxylic acid	102.055	50.4	101.048	2.19489	C4H7NO2	[M+H]+	Carboxylic acids and derivatives	Amino acids, peptides, and analogues	C01234	Amino acid metabolism	22059-21-8	HMDB0036458	BioDeepDB	2	pos	6.549e+07	5.83055e+07	6.603e+07	5.44704e+07	5.6505e+07	5.71754e+07
M145T52_1	3-Hydroxymethylglutaric acid	145.05	51.6	162.053	29.19	C6H10O5	[M+H-H2O]+	Fatty Acyls	Fatty acids and conjugates	C03761		503-49-1	HMDB0000355	BioDeepDB	2	pos	4.65902e+07	3.61458e+07	6.61627e+07	5.01671e+07	4.36002e+07	1.15635e+07
M176T51	Citrulline	176.103	51.3	175.096	0.0113681	C6H13N3O3	[M+H]+	Carboxylic acids and derivatives	Amino acids, peptides, and analogues	C00327	Amino acid metabolism	372-75-8	HMDB0000904	BioDeepDB	2	pos	1.81703e+07	1.54228e+07	1.62368e+07	1.23224e+07	1.26366e+07	1.04475e+07
M204T86	O-Acetylcarnitine	204.124	86.2	204.124	0.0814504	C9H18NO4	[M+H]+			C02571		5080-50-2		BioDeepDB	2	pos	4.17399e+06	1.40024e+07	4.7978e+06	1.10899e+07	1.10794e+07	1.3582e+07
M118T320	Betaine	118.086	319.9	117.079	0.643598	C5H11NO2	[M+H]+	Carboxylic acids and derivatives	Amino acids, peptides, and analogues	C00719	Amino acid metabolism; Membrane transport	107-43-7/590-46-5	HMDB0000043	BioDeepDB	2	pos	2.21941e+07	8.20657e+07	9.55395e+07	1.77986e+07	1.8281e+07	1.21711e+08
M100T106	N-Methyl-2-pyrrolidinone	100.076	106.2	99.0684	7.23447	C5H9NO	[M+H]+	Extractables/Leachables; Industrial Chemicals; Textile Chemicals/Auxiliary/Dyes; Excipients/Additives/Colorants; Personal Care Products/Cosmetics		C11118		872-50-4		mzCloud	2	pos	9.83774e+07	8.30922e+07	9.22083e+07	3.25119e+07	3.21017e+07	3.18625e+07
M104T566	Choline	104.107	565.8	104.108	0.869184	C5H14NO	[M]+	Organonitrogen compounds	Quaternary ammonium salts	C00114	Lipid metabolism; Amino acid metabolism; Membrane transport	62-49-7	HMDB0000097	MoNA	2	pos	1.61304e+08	1.72043e+08	4.71244e+07	2.69762e+07	2.82595e+07	5.65465e+07
M148T74	2-Hydroxyglutarate	148.043	73.9	148.037	2.40132	C5H8O5	[M]+	Hydroxy acids and derivatives	Short-chain hydroxy acids and derivatives	C02630	Carbohydrate metabolism	2889-31-8	HMDB0059655	BioDeepDB	2	pos	2.75381e+07	2.70552e+07	2.12545e+07	2.12362e+07	1.07569e+07	2.85437e+07
M144T83	Aminoadipic acid	144.065	83.5	161.069	28.6953	C6H11NO4	[M+H-H2O]+	Carboxylic acids and derivatives	Amino acids, peptides, and analogues	C00956	Amino acid metabolism	542-32-5 / 1118-90-7	HMDB0000510	BioDeepDB	2	pos	3.8395e+07	3.27213e+07	3.78233e+07	2.76422e+07	3.01169e+07	2.63992e+07
M177T448	trans-Ferulic acid	177.055	448.3	194.058	24.4783	C10H10O4	[M+H-H2O]+	Cinnamic acids and derivatives	Hydroxycinnamic acids and derivatives	C01494		537-98-4/1135-24-6	HMDB0000954	MoNA	2	pos	5.95786e+06	5.40843e+06	5.69562e+06	4.23693e+06	4.99599e+06	4.72255e+06
M189T127	Glycylleucine	189.124	127.5	188.116	0.655656	C8H16N2O3	[M+H]+	Carboxylic acids and derivatives	Amino acids, peptides, and analogues	C02155		869-19-2	HMDB0000759	MoNA	2	pos	3.15804e+06	2.95166e+06	3.30208e+06	3.93774e+06	4.14701e+06	3.91789e+06
M218T79	Propionylcarnitine	218.139	79.1	217.131	1.44821	C10H19NO4	[M+H]+	Fatty Acyls	Fatty acid esters	C03017		17298-37-2	HMDB0000824	MoNA	2	pos	1.23058e+08	1.06978e+08	1.048e+08	5.12665e+07	5.02575e+07	4.48748e+07
M284T72	Guanosine	284.097	72.2	283.092	7.19654	C10H13N5O5	[M+H]+	Purine nucleosides		C00387	Membrane transport; Nucleotide metabolism	118-00-3	HMDB0000133	MoNA	2	pos	1.05917e+07	9.27682e+06	1.14674e+07	1.12472e+07	1.16876e+07	9.69337e+06
M466T447_2	Lithocholyltaurine	466.3	447.4	483.302	12.0824	C26H45NO5S	[M+H-H2O]+	Steroids and steroid derivatives	Bile acids, alcohols and derivatives	C02592		516-90-5	HMDB0000722	MoNA	2	pos	2.25927e+07	2.31454e+07	3.23285e+07	7.64259e+06	1.44935e+07	1.38724e+07
M139T392	Isophorone	139.112	391.8	138.105	0.891369	C9H14O	[M+H]+	Carbonyl compounds	Ketones	C14743		78-59-1	HMDB0031195	mzCloud	2	pos	3.0637e+06	2.89995e+06	4.14909e+06	4.68402e+06	3.43182e+06	2.36759e+06
M159T183	1,5-Naphthalenediamine	159.092	182.8	158.084	4.55081	C10H10N2	[M+H]+	Extractables/Leachables; Textile Chemicals/Auxiliary/Dyes; Industrial Chemicals		C19463		2243-62-1		mzCloud	2	pos	3.83929e+07	3.39075e+07	3.99551e+07	3.34088e+07	3.48787e+07	3.24789e+07
M185T319	Sebacic acid	185.115	319.4	202.12	1.3937	C10H18O4	[M+H-H2O]+	Fatty Acyls	Fatty acids and conjugates	C08277		111-20-6	HMDB0000792	BioDeepDB	2	pos	2.7881e+06	3.07088e+06	2.93457e+06	2.86155e+06	2.89472e+06	3.12143e+06
M187T168	Tryptophan	187.087	167.9	204.09	23.1657	C11H12N2O2	[M+H-H2O]+	Carboxylic acids and derivatives	Amino acids, peptides, and analogues	C00806		54-12-6	HMDB0013209	mzCloud	2	pos	8.29843e+06	7.46737e+06	8.97827e+06	4.26151e+06	4.99454e+06	4.52765e+06
M219T541	Nootkatone	219.175	540.9	218.167	2.84704	C15H22O	[M+H]+	Prenol lipids	Sesquiterpenoids	C17914		4674-50-4	HMDB0013687	mzCloud	2	pos	1.09971e+07	1.1852e+07	1.36857e+07	8.64523e+06	8.86759e+06	8.35612e+06
M298T79	N7-Methylguanosine	298.115	79.2	298.115	1.00632	C11H16N5O5	[M]+	Purine nucleosides		C20674		20244-86-4	HMDB0001107	mzCloud	2	pos	2.10715e+07	1.46983e+07	1.25746e+07	1.63416e+07	1.48324e+07	1.05208e+07
M298T649	Tridemorph	298.311	648.9	297.303	2.09178	C19H39NO	[M+H]+	Oxazinanes	Morpholines	C11285		c("24602-86-6", "81412-43-3", "NA")	HMDB0031810	mzCloud	2	pos	1.70528e+07	1.75474e+07	1.46451e+07	7.69553e+06	7.22526e+06	6.79242e+06
M326T602	Oleoylethanolamide	326.305	601.5	325.298	0.539372	C20H39NO2	[M+H]+	Organonitrogen compounds	Amines	C20792		111-58-0	HMDB0002088	mzCloud	2	pos	1.12698e+07	1.1273e+07	1.30499e+07	1.15466e+07	1.05306e+07	1.09582e+07
M104T54	4-Hydroxybutanoic acid	104.053	53.8	104.047	1.47207	C4H8O3	[M]+			C00989	Carbohydrate metabolism	591-81-1		BioDeepDB	2	pos	4.44191e+07	3.98333e+07	4.07181e+07	3.76803e+07	3.9504e+07	4.14816e+07
M104T72	2-Hydroxybutyric acid	104.053	72.2	104.047	0.853958	C4H8O3	[M]+	Hydroxy acids and derivatives	Alpha hydroxy acids and derivatives	C05984	Carbohydrate metabolism	600-15-7 / 3347-90-8	HMDB0000008	BioDeepDB	2	pos	7.70342e+07	7.2238e+07	7.88217e+07	7.2151e+07	7.48351e+07	7.47984e+07
M105T152	2-Phenylethanol	105.07	151.9	122.073	0.0157413	C8H10O	[M+H-H2O]+	Benzene and substituted derivatives		C05853	Amino acid metabolism	60-12-8	HMDB0033944	BioDeepDB	2	pos	4.48283e+06	3.89687e+06	4.37191e+06	3.07087e+06	3.21216e+06	3.10465e+06
M113T72	Uracil	113.035	72.2	112.027	0.000164224	C4H4N2O2	[M+H]+	Diazines	Pyrimidines and pyrimidine derivatives	C00106	Metabolism of cofactors and vitamins; Metabolism of other amino acids; Nucleotide metabolism	66-22-8	HMDB0000300	BioDeepDB	2	pos	1.69392e+07	1.85452e+07	2.00097e+07	1.70086e+07	1.80588e+07	1.79178e+07
M114T133	1-Pyrroline-2-carboxylic acid	114.055	132.9	113.048	1.54312	C5H7NO2	[M+H]+	Pyrrolines		C03564	Amino acid metabolism	2139-03-9	HMDB0006875	BioDeepDB	2	pos	8.43226e+06	6.37656e+06	7.62424e+06	5.78512e+06	6.28791e+06	6.38944e+06
M119T72	2-Methylserine	119.049	72.2	119.058	0.18971	C4H9NO3	[M]+			C02115		5424-29-3		BioDeepDB	2	pos	1.98146e+07	1.6716e+07	2.02774e+07	1.73968e+07	1.58495e+07	1.58481e+07
M126T66	Taurine	126.022	65.8	125.015	0.0122049	C2H7NO3S	[M+H]+	Organic sulfonic acids and derivatives	Organosulfonic acids and derivatives	C00245	Membrane transport; Metabolism of other amino acids; Lipid metabolism; Signaling molecules and interaction; Energy metabolism	107-35-7	HMDB0000251	BioDeepDB	2	pos	7.97225e+06	6.58371e+06	6.65194e+06	1.15318e+06	1.25113e+06	1.15796e+06
M132T687	N-Carbamoylputrescine	132.102	687.3	131.106	1.69654	C5H13N3O	[M+H]+	Carboximidic acids and derivatives	Carboximidic acids	C00436	Amino acid metabolism	6851-51-0	HMDB0033458	BioDeepDB	2	pos	5.35362e+07	1.3137e+08	1.07483e+08	4.26063e+07	1.45896e+07	4.17679e+07
M132T67	Creatine	132.077	67	131.07	0.0426631	C4H9N3O2	[M+H]+	Carboxylic acids and derivatives	Amino acids, peptides, and analogues	C00300	Amino acid metabolism	57-00-1	HMDB0000064	BioDeepDB	2	pos	1.08328e+08	1.08928e+08	1.17969e+08	5.8505e+07	5.96634e+07	5.17199e+07
M132T183	3-Methylindole	132.081	182.8	131.073	0.430832	C9H9N	[M+H]+	Indoles and derivatives	Indoles	C08313	Amino acid metabolism	83-34-1	HMDB0000466	BioDeepDB	2	pos	1.42554e+07	1.14588e+07	1.34455e+07	1.25172e+07	1.32488e+07	1.2381e+07
M135T411	Chavicol	135.081	411.3	134.073	0.00414035	C9H10O	[M+H]+	Phenols	1-hydroxy-2-unsubstituted benzenoids	C16930		501-92-8	HMDB0034107	BioDeepDB	2	pos	5.14864e+06	4.48851e+06	5.54362e+06	4.73606e+06	4.81078e+06	4.75037e+06
M140T34	Acetylphosphate	139.982	34.2	139.988	1.86415	C2H5O5P	[M]+	Organic phosphoric acids and derivatives	Phosphate esters	C00227	Carbohydrate metabolism; Metabolism of other amino acids	590-54-5	HMDB0001494	BioDeepDB	2	pos	1.80483e+07	1.62143e+07	1.84424e+07	1.47812e+07	1.54143e+07	1.44292e+07
M143T51	Ectoine	143.082	51	142.074	0.0165511	C6H10N2O2	[M+H]+			C06231	Amino acid metabolism	96702-03-3		BioDeepDB	2	pos	1.82537e+07	1.60694e+07	1.46222e+07	1.72042e+07	1.58046e+07	1.61906e+07
M146T79_1	4-Oxoglutaramate	146.045	79.2	145.037	2.90321	C5H7NO4	[M+H]+			C05572	Amino acid metabolism			BioDeepDB	2	pos	1.40809e+06	2.78337e+06	1.7871e+06	1.74471e+06	1.33979e+06	265449
M146T183	2-Dehydropantoate	146.062	182.5	146.058	7.87446	C6H10O4	[M]+			C00966	Metabolism of cofactors and vitamins	470-30-4		BioDeepDB	2	pos	9.31924e+07	8.41246e+07	9.29655e+07	8.83178e+07	8.93302e+07	8.81222e+07
M146T43_1	L-Glutamine	146.081	42.7	146.069	0.00242334	C5H10N2O3	[M]+	Carboxylic acids and derivatives	Amino acids, peptides, and analogues	C00064	Metabolism of cofactors and vitamins; Membrane transport; Carbohydrate metabolism; Nucleotide metabolism; Translation; Amino acid metabolism; Energy metabolism	5959-95-5	HMDB0003423	BioDeepDB	2	pos	2.31744e+07	2.78955e+07	3.84822e+07	2.05214e+07	2.42108e+07	2.5378e+07
M146T79_2	4-Guanidinobutanoic acid	146.082	78.6	145.085	3.16403	C5H11N3O2	[M+H]+	Carboxylic acids and derivatives	Amino acids, peptides, and analogues	C01035	Amino acid metabolism	463-00-3	HMDB0003464	BioDeepDB	2	pos	5.28961e+07	3.07171e+07	3.324e+07	2.33238e+07	2.41544e+07	2.19916e+07
M151T82	2-Methoxy-4-vinylphenol	151.076	82.1	150.068	1.73544	C9H10O2	[M+H]+	Phenols	Methoxyphenols	C17883		7786-61-0	HMDB0013744	BioDeepDB	2	pos	2.23648e+07	1.74992e+07	2.04583e+07	1.27829e+07	1.27628e+07	1.1472e+07
M154T216	2-Pyrocatechuic acid	154.042	215.5	154.027	2.18573	C7H6O4	[M]+	Benzene and substituted derivatives	Benzoic acids and derivatives	C00196		303-38-8	HMDB0000397	BioDeepDB	2	pos	2.75949e+07	2.18274e+07	6.71619e+06	9.37626e+06	2.89384e+07	2.67942e+07
M155T190	Imidazol-5-yl-pyruvate	155.046	189.9	154.038	2.73468	C6H6N2O3	[M+H]+			C03277	Amino acid metabolism			BioDeepDB	2	pos	2.3003e+07	2.13844e+07	2.46775e+07	2.01591e+07	1.99091e+07	1.89762e+07
M160T54_2	Indoleacetaldehyde	160.076	54.1	159.068	2.82044	C10H9NO	[M+H]+	Indoles and derivatives	Indoles	C00637	Amino acid metabolism	2591-98-2	HMDB0001190	BioDeepDB	2	pos	8.68844e+07	7.58191e+07	7.63381e+07	5.47768e+07	5.82359e+07	5.2305e+07
M163T536	Isosafrole	163.076	536.2	162.068	1.99301	C10H10O2	[M+H]+			C10472		120-58-1		BioDeepDB	2	pos	2.66253e+07	2.53676e+07	2.84818e+07	1.52913e+07	1.57641e+07	1.33076e+07
M168T246	D-4-Hydroxyphenylglycine	168.066	246	167.058	2.69895	C8H9NO3	[M+H]+			C03493		22818-40-2		BioDeepDB	2	pos	4.79116e+06	4.14411e+06	4.84621e+06	3.80703e+06	4.11412e+06	4.06874e+06
M168T79	Isopyridoxal	168.063	78.8	167.058	12.3525	C8H9NO3	[M+H]+	Pyridines and derivatives	Pyridine carboxaldehydes	C06051	Metabolism of cofactors and vitamins	6560-46-9 / 66-72-8	HMDB0004290	BioDeepDB	2	pos	6.65175e+06	6.19195e+06	1.00426e+07	4.52796e+06	4.88739e+06	4.19856e+06
M168T101	D-synephrine	168.091	100.5	167.095	2.26984	C9H13NO2	[M+H]+	Benzene and substituted derivatives	Phenols	C01869		614-35-7	HMDB0062811	BioDeepDB	2	pos	2.2025e+07	1.94608e+07	2.23783e+07	2.28471e+07	2.4167e+07	2.28044e+07
M168T82	3-Methoxytyramine	168.102	82.1	167.095	0.484063	C9H13NO2	[M+H]+	Phenols	Methoxyphenols	C05587	Amino acid metabolism	554-52-9	HMDB0000022	BioDeepDB	2	pos	1.82759e+07	1.48009e+07	1.71241e+07	1.05434e+07	1.06482e+07	1.03108e+07
M169T49	(R)-4-Hydroxymandelate	169.059	48.8	168.042	0.863279	C8H8O4	[M+H]+			C05343				BioDeepDB	2	pos	6.37613e+07	5.96649e+07	6.08753e+07	6.31674e+07	6.42316e+07	6.11087e+07
M170T486	Diphenylamine	170.097	486.4	169.089	0.000314139	C12H11N	[M+H]+	Benzene and substituted derivatives	Anilines	C11016		122-39-4	HMDB0032562	BioDeepDB	2	pos	2.11392e+07	1.89405e+07	2.14769e+07	1.57416e+07	1.64396e+07	1.62512e+07
M170T62	1-Methylhistidine	170.093	62.2	169.085	0.0071767	C7H11N3O2	[M+H]+	Carboxylic acids and derivatives	Amino acids, peptides, and analogues	C01152	Amino acid metabolism	332-80-9 / 368-16-1	HMDB0000001	BioDeepDB	2	pos	5.98581e+06	1.91733e+07	6.15177e+06	3.31844e+07	1.3399e+07	2.91608e+07
M170T559	8-Amino-7-oxononanoate	170.118	559.4	187.121	26.6521	C9H17NO3	[M+H-H2O]+			C01092	Metabolism of cofactors and vitamins	4707-58-8		BioDeepDB	2	pos	9.3592e+06	8.18535e+06	1.03167e+07	1.5599e+07	2.37491e+07	1.46765e+07
M172T567	Gabapentin	172.133	566.8	171.126	0.083681	C9H17NO2	[M+H]+			C07018		60142-96-3		BioDeepDB	2	pos	3.80762e+07	4.10813e+07	4.27269e+07	4.1799e+07	6.18027e+07	3.69208e+07
M174T55	cis-Aconitic acid	174.014	55.4	174.016	13.2173	C6H6O6	[M]+	Carboxylic acids and derivatives	Tricarboxylic acids and derivatives	C00417	Carbohydrate metabolism	585-84-2 / 499-12-7	HMDB0000072	BioDeepDB	2	pos	2.23145e+07	1.91103e+07	2.00667e+07	8.70226e+06	7.77692e+06	8.61805e+06
M194T311	3,4-Methylenedioxyamphetamine	194.121	311.2	193.11	13.7623	C11H15NO2	[M+H]+	Benzodioxoles		C07577		4764-17-4 / 42542-10-9	HMDB0041931	BioDeepDB	2	pos	2.53072e+08	4.28676e+07	4.6122e+07	3.09265e+07	7.91722e+07	3.14063e+07
M183T473	Galactitol	183.081	472.8	182.079	27.1818	C6H14O6	[M+H]+	Organooxygen compounds	Carbohydrates and carbohydrate conjugates	C01697	Carbohydrate metabolism	608-66-2	HMDB0000107	BioDeepDB	2	pos	7.20826e+06	6.21278e+06	6.6706e+06	5.00825e+06	4.53074e+06	4.93914e+06
M188T89_1	2-Keto-6-acetamidocaproate	188.092	89	187.084	0.0376057	C8H13NO4	[M+H]+	Keto acids and derivatives	Medium-chain keto acids and derivatives	C05548	Amino acid metabolism	59403-50-8	HMDB0012150	BioDeepDB	2	pos	1.09374e+07	1.06255e+07	1.06622e+07	7.5097e+06	1.02737e+07	9.43847e+06
M187T111	5-Guanidino-3-methyl-2-oxopentanoate	187.095	110.8	187.096	5.87938	C7H13N3O3	[M]+			C20234				BioDeepDB	2	pos	1.69978e+07	1.97278e+07	2.24138e+07	1.55404e+07	1.66035e+07	1.71235e+07
M189T69	N6-Acetyl-L-lysine	189.124	69	188.116	0.0245272	C8H16N2O3	[M+H]+	Carboxylic acids and derivatives	Amino acids, peptides, and analogues	C02727	Amino acid metabolism	692-04-6	HMDB0000206	BioDeepDB	2	pos	7.54376e+07	6.32754e+07	6.88774e+07	3.46981e+07	3.47769e+07	3.14844e+07
M202T190_1	Thiabendazole	202.044	189.8	201.036	0.0246405	C10H7N3S	[M+H]+	Benzimidazoles		C07131		148-79-8	HMDB0014868	BioDeepDB	2	pos	1.07691e+09	9.89388e+08	1.13156e+09	9.16671e+08	9.31204e+08	8.8044e+08
M224T390	2-Acetamidofluorene	224.092	389.6	223.1	1.21511	C15H13NO	[M+H]+			C02778		53-96-3 / 27215-65-2		BioDeepDB	2	pos	8.54355e+06	7.55225e+06	8.53893e+06	6.84304e+06	6.19709e+06	6.26481e+06
M210T258	Propoxur	210.113	257.8	209.105	2.4939	C11H15NO3	[M+H]+			C14334		114-26-1		BioDeepDB	2	pos	7.22837e+06	6.57619e+06	7.70001e+06	2.74861e+06	3.34111e+06	2.55019e+06
M217T310	N-a-Acetylcitrulline	217.108	309.9	217.106	3.04163	C8H15N3O4	[M]+	Carboxylic acids and derivatives	Amino acids, peptides, and analogues	C15532	Amino acid metabolism	33965-42-3	HMDB0000856	BioDeepDB	2	pos	6.03414e+06	3.74092e+06	1.32472e+07	2.28535e+06	1.31818e+07	1.84496e+06
M219T69	gamma-Glutamylalanine	219.098	69.2		0.00570023	C7H11N2O5R	[M+H]+	Carboxylic acids and derivatives	Amino acids, peptides, and analogues	C03740	Metabolism of other amino acids	5875-41-2	HMDB0006248	BioDeepDB	2	pos	7.80264e+06	6.92388e+06	7.93024e+06	7.64452e+06	7.49976e+06	7.263e+06
M224T365	Cerulenin	224.128	364.7	223.121	1.4456	C12H17NO3	[M+H]+	Epoxides	Oxirane carboxylic acids and derivatives	C12058		17397-89-6	HMDB0015168	BioDeepDB	2	pos	1.13191e+07	1.596e+07	3.8489e+06	4.0209e+06	8.00259e+06	2.40407e+06
M228T70	Deoxycytidine	228.098	70	227.091	0.00701025	C9H13N3O4	[M+H]+	Pyrimidine nucleosides	Pyrimidine 2'-deoxyribonucleosides	C00881	Membrane transport; Nucleotide metabolism	951-77-9	HMDB0000014	BioDeepDB	2	pos	7.06337e+06	6.78087e+06	6.70331e+06	5.89045e+06	6.12619e+06	5.36991e+06
M232T141	Butyryl-L-carnitine	232.155	140.6	231.147	0.00883369	C11H21NO4	[M+H]+			C02862		25576-40-3	HMDB02013	BioDeepDB	2	pos	8.01955e+07	7.42713e+07	6.76414e+07	3.64197e+07	3.4985e+07	2.42841e+07
M245T83	beta-Alanyl-L-arginine	245.15	83.3	245.149	0.643859	C9H19N5O3	[M]+	Peptidomimetics	Hybrid peptides	C05340	Metabolism of other amino acids		HMDB0060441	BioDeepDB	2	pos	689111	4.18027e+06	1.84785e+07	4.77403e+07	4.44649e+07	5.00447e+07
M251T250	Citrinin	251.091	249.8	250.084	2.29399	C13H14O5	[M+H]+	Benzopyrans		C16765		518-75-2	HMDB0041857	BioDeepDB	2	pos	1.34966e+06	1.44695e+06	1.07977e+06	2.18557e+06	2.06509e+06	1.59514e+06
M276T87	4-Hydroxycinnamoylagmatine	276.143	86.8	276.159	3.96642	C14H20N4O2	[M]+	Cinnamic acids and derivatives	Hydroxycinnamic acids and derivatives	C04498	Amino acid metabolism	7295-86-5	HMDB0033460	BioDeepDB	2	pos	1.97449e+07	2.11859e+07	1.98773e+07	2.6206e+07	2.89214e+07	2.44247e+07
M277T276	Aspartame	277.118	276	294.122	13.1136	C14H18N2O5	[M+H-H2O]+	Carboxylic acids and derivatives	Amino acids, peptides, and analogues	C11045		22839-47-0	HMDB0001894	BioDeepDB	2	pos	2.93465e+06	2.21467e+06	2.60011e+06	1.82889e+06	1.5813e+06	1.87131e+06
M279T544	Alpha-dimorphecolic acid	279.232	543.8	296.235	0.0133772	C18H32O3	[M+H-H2O]+	Fatty Acyls	Lineolic acids and derivatives	C14767	Lipid metabolism; Endocrine system	73543-67-6	HMDB0004670	BioDeepDB	2	pos	9.42259e+06	9.18887e+06	1.10075e+07	1.05211e+07	1.26411e+07	1.20435e+07
M284T629	Sphinganine	284.295	629.3	301.298	16.3	C18H39NO2	[M+H-H2O]+	Organonitrogen compounds	Amines	C00836	Lipid metabolism	764-22-7	HMDB0000269	BioDeepDB	2	pos	8.17152e+06	1.88319e+08	2.15134e+08	1.53614e+08	1.14111e+08	1.43149e+08
M296T47	Dehypoxanthine futalosine	296.066	47.3	296.09	0.0115486	C14H16O7	[M]+			C17010	Metabolism of cofactors and vitamins			BioDeepDB	2	pos	4.03246e+07	2.00934e+07	4.17446e+07	2.10925e+07	1.23747e+07	2.70821e+07
M299T564	9,10-Dihydroxystearate	299.258	564.2	316.261	12.1434	C18H36O4	[M+H-H2O]+			C19622				BioDeepDB	2	pos	1.88643e+07	1.63012e+07	1.67104e+07	2.83414e+07	2.70783e+07	2.38602e+07
M353T378	13,14-Dihydro-15-keto-PGE2	353.233	377.9	352.225	2.66083	C20H32O5	[M+H]+	Fatty Acyls	Eicosanoids	C04671		363-23-5	HMDB0002776	BioDeepDB	2	pos	1.22658e+07	3.01912e+07	4.84102e+07	5.46813e+07	5.34747e+07	4.6394e+07
M354T407	11b-PGF2a	354.264	407	354.241	0.372402	C20H34O5	[M]+	Fatty Acyls	Eicosanoids	C05959	Lipid metabolism	38432-87-0	HMDB0010199	BioDeepDB	2	pos	2.45548e+06	2.30882e+06	2.09658e+06	2.16094e+06	2.1079e+06	2.18043e+06
M383T462	7-Dehydrodesmosterol	383.329	461.8	382.324	4.89397	C27H42O	[M+H]+	Steroids and steroid derivatives	Cholestane steroids	C05107	Lipid metabolism	1715-86-2	HMDB0003896	BioDeepDB	2	pos	9.38836e+06	8.46894e+06	1.01907e+07	7.94876e+06	7.45894e+06	8.81692e+06
M376T632	Docosatetraenoyl Ethanolamide	376.319	632.4	375.314	0.0073027	C24H41NO2	[M+H]+			C13829		150314-35-5		BioDeepDB	2	pos	2.2869e+07	3.59006e+07	3.3857e+07	1.02305e+07	5.73261e+06	3.01666e+06
M397T550_1	Yamogenin	397.308	549.8	414.313	5.46033	C27H42O3	[M+H-H2O]+			C08918		512-06-1 / 512-04-9		BioDeepDB	2	pos	3.06594e+06	1.65366e+07	1.82942e+07	3.02573e+06	3.04298e+06	3.27386e+06
M431T521_2	2,22-Dideoxy-3-dehydroecdysone	431.32	521	430.308	10.025	C27H42O4	[M+H]+			C16498				BioDeepDB	2	pos	5.29938e+07	5.47007e+07	6.11032e+07	1.53994e+07	1.7167e+07	1.7374e+07
M462T353	3-Dehydroecdysone	462.267	352.5	462.298	0.35177	C27H42O6	[M]+			C02513		39750-00-0		BioDeepDB	2	pos	2.0692e+06	4.12877e+06	5.52798e+06	3.154e+06	3.27405e+06	3.41406e+06
M467T386_1	Cholesterol sulfate	467.28	386.3	466.312	6.66092	C27H46O4S	[M+H]+	Steroids and steroid derivatives	Cholestane steroids	C18043	Lipid metabolism	1256-86-6	HMDB0000653	BioDeepDB	2	pos	5.13369e+06	4.15376e+06	5.43218e+06	4.31933e+06	4.37499e+06	4.64233e+06
M476T462	Retinoyl b-glucuronide	476.27	462.5	476.241	11.2004	C26H36O8	[M]+	Prenol lipids	Terpene glycosides	C11061	Metabolism of cofactors and vitamins	401-10-5	HMDB0003141	BioDeepDB	2	pos	1.21044e+07	1.60083e+07	1.0337e+07	1.19209e+07	1.5763e+07	3.67535e+07
M464T386_2	3-Epiecdysone	464.281	386.3	464.314	3.11428	C27H44O6	[M]+			C16496				BioDeepDB	2	pos	4.33414e+08	4.17316e+08	3.25815e+08	3.72153e+08	3.99699e+08	3.8928e+08
M191T71_1	Isocitric acid	191.021	70.5	192.027	6.15643	C6H8O7	[M-H]-	Carboxylic acids and derivatives	Alcohols and polyols	C00311	Carbohydrate metabolism	320-77-4	HMDB0000193	MetaDNA	2	neg	1.66372e+06	5.18353e+06	6.15294e+06	5.51779e+06	1.41742e+07	1.36055e+07
M266T70	Adenosine	266.092	70.5	267.097	8.92933	C10H13N5O4	[M-H]-	Azacyclic compounds	Alcohols and polyols	C00212	Circulatory system; Membrane transport; Signaling molecules and interaction; Nucleotide metabolism	58-61-7	HMDB0000050	MetaDNA	2	neg	7.22654e+06	6.76675e+06	7.92928e+06	1.16991e+07	1.33801e+07	1.45359e+07
M284T382	Xanthosine	284.071	382.3	284.076	17.953	C10H12N4O6	[M]-	Azacyclic compounds	Alcohols and polyols	C01762	Membrane transport; Biosynthesis of other secondary metabolites; Nucleotide metabolism	146-80-5	HMDB0000299	MetaDNA	2	neg	577760	556256	772052	520923	425225	1.39291e+06
M128T601	Ammelide	128.035	600.6	128.033	10.1536	C3H4N4O2	[M]-	Azacyclic compounds	1,3,5-triazines	C08734		645-93-2		MetaDNA	2	neg	3.21911e+07	3.07478e+07	3.389e+07	3.16532e+07	2.91358e+07	2.22867e+07
M253T283	2,7,4'-Trihydroxyisoflavanone	253.051	283.4	272.068	4.70263	C15H12O5	[M-H2O-H]-	Benzene and substituted derivatives	1-benzopyrans	C15567				MetaDNA	2	neg	680251	545435	651955	2.77209e+06	2.78151e+06	3.29762e+06
M178T129	Gluconolactone	178.052	129.4	178.048	23.5892	C6H10O6	[M]-	Carboxylic acids and derivatives	Alcohols and polyols	C00198	Carbohydrate metabolism	90-80-2	HMDB0000150	MetaDNA	2	neg	8.06765e+06	6.85425e+06	7.04502e+06	4.91901e+06	4.69352e+06	5.55185e+06
M179T73	2-Hydroxy-3-(4-hydroxyphenyl)propenoic acid	179.036	73.3	180.042	4.33435	C9H8O4	[M-H]-	Benzene and substituted derivatives	1-hydroxy-2-unsubstituted benzenoids	C05350	Amino acid metabolism		HMDB0006915	MetaDNA	2	neg	7.84121e+06	6.26265e+06	7.05765e+06	6.89218e+06	3.22114e+06	3.37571e+06
M179T90	Alpha-D-Glucose	179.06	89.9	180.063	21.0884	C6H12O6	[M-H]-	Organooxygen compounds	Alcohols and polyols	C00267	Carbohydrate metabolism	492-62-6	HMDB0003345	MetaDNA	2	neg	9.18038e+06	1.47107e+07	2.23436e+07	1.69505e+08	1.94511e+07	9.49507e+06
M310T52	Dhurrin	310.097	52.3	311.101	12.177	C14H17NO7	[M-H]-	Benzene and substituted derivatives	1-hydroxy-2-unsubstituted benzenoids	C05143		499-20-7	HMDB0060471	MetaDNA	2	neg	6.82229e+07	5.50527e+07	5.57468e+07	7.68304e+07	7.60116e+07	8.41229e+07
M129T107	Adipate semialdehyde	129.057	106.8	130.063	6.78777	C6H10O3	[M-H]-	Carboxylic acids and derivatives	Carbonyl compounds	C06102		928-81-4	HMDB0012882	MetaDNA	2	neg	1.65595e+08	1.4442e+08	9.12551e+07	1.62609e+08	9.2857e+07	1.10113e+08
M101T42	Ethylmethylacetic acid	101.024	41.7	102.068	7.91721	C5H10O2	[M-H]-	Fatty Acyls	Fatty acids and conjugates	C18319		116-53-0	HMDB0002176	BioDeepDB	2	neg	2.45621e+07	5.36207e+06	2.75562e+07	1.94513e+07	5.1865e+06	8.74627e+06
M103T133	(R)-3-Hydroxybutyric acid	103.041	133.3	104.047	5.59003	C4H8O3	[M-H]-	Hydroxy acids and derivatives	Beta hydroxy acids and derivatives	C01089	Carbohydrate metabolism	625-72-9 / 300-85-6	HMDB0000011	BioDeepDB	2	neg	3.55544e+07	4.02277e+07	2.29106e+07	2.84577e+07	3.78044e+07	3.82576e+07
M128T555	Pyroglutamic acid	128.035	555	129.043	4.68623	C5H7NO3	[M-H]-	Carboxylic acids and derivatives	Amino acids, peptides, and analogues	C01879	Metabolism of other amino acids	98-79-3	HMDB0000267	BioDeepDB	2	neg	2.22572e+07	3.41096e+06	2.45929e+07	6.10953e+07	5.17704e+07	5.93392e+06
M113T66	Creatinine	112.986	66.2	113.059	15.8823	C4H7N3O	[M]-	Carboxylic acids and derivatives	Amino acids, peptides, and analogues	C00791	Amino acid metabolism	60-27-5	HMDB0000562	BioDeepDB	2	neg	2.33852e+08	2.11513e+08	2.43746e+08	2.22441e+08	1.96309e+08	2.27692e+08
M113T50	Oxalacetic acid	112.986	49.9	132.006	11.5943	C4H4O5	[M-H2O-H]-	Keto acids and derivatives	Short-chain keto acids and derivatives	C00036	Carbohydrate metabolism; Amino acid metabolism	328-42-7/149-63-3	HMDB0000223	MoNA	2	neg	8.17435e+08	6.92525e+08	7.92482e+08	6.33036e+08	6.6452e+08	7.5704e+08
M115T42	Fumaric acid	115.004	42.4	116.011	4.13898	C4H4O4	[M-H]-	Carboxylic acids and derivatives	Dicarboxylic acids and derivatives	C00122	Carbohydrate metabolism; Energy metabolism; Metabolism of cofactors and vitamins; Amino acid metabolism	110-17-8	HMDB0000134	BioDeepDB	2	neg	3.81038e+07	3.37822e+07	3.78252e+07	5.66187e+07	5.33197e+07	6.35534e+07
M117T32	5-Aminopentanoic acid	116.929	32.1	117.079	10.8851	C5H11NO2	[M]-	Carboxylic acids and derivatives	Amino acids, peptides, and analogues	C00431	Amino acid metabolism	660-88-8	HMDB0003355	BioDeepDB	2	neg	4.05424e+06	3.23592e+06	3.77797e+06	3.01987e+06	2.8939e+06	3.53082e+06
M117T43	Succinic acid	117.019	42.6	118.027	4.47791	C4H6O4	[M-H]-	Carboxylic acids and derivatives	Dicarboxylic acids and derivatives	C00042	Carbohydrate metabolism; Energy metabolism; Metabolism of cofactors and vitamins; Amino acid metabolism	110-15-6	HMDB0000254	BioDeepDB	2	neg	3.8332e+08	3.42321e+08	3.87745e+08	7.23383e+08	6.78865e+08	8.21626e+08
M121T87	Phenylethylamine	121.031	87.1	121.089	20.9166	C8H11N	[M]-	Benzene and substituted derivatives	Phenethylamines	C05332	Amino acid metabolism	64-04-0	HMDB0012275	BioDeepDB	2	neg	1.93235e+07	1.77659e+07	2.01415e+07	1.59701e+07	1.5093e+07	1.86317e+07
M149T547	3-Methyladenine	149.01	546.6	149.07	13.2816	C6H7N5	[M]-	Imidazopyrimidines	Purines and purine derivatives	C00913		5142-23-4	HMDB0011600	BioDeepDB	2	neg	4.38461e+06	4.24373e+06	4.88481e+06	4.41024e+06	3.36011e+06	4.71407e+06
M130T70	L-Isoleucine	130.088	70.5	131.095	4.42778	C6H13NO2	[M-H]-	Carboxylic acids and derivatives	Amino acids, peptides, and analogues	C00407	Amino acid metabolism; Membrane transport; Translation	73-32-5	HMDB0000172	BioDeepDB	2	neg	2.44167e+08	1.30992e+08	1.46146e+08	3.21153e+08	1.76821e+08	2.12999e+08
M131T46	Glutaric acid	131.035	46.3	132.042	2.86945	C5H8O4	[M-H]-	Carboxylic acids and derivatives	Dicarboxylic acids and derivatives	C00489	Lipid metabolism; Amino acid metabolism	110-94-1	HMDB0000661	BioDeepDB	2	neg	3.11248e+06	3.40331e+06	3.50953e+06	5.42873e+06	6.21461e+06	5.00225e+07
M133T42	L-Malic acid	133.014	42.4	134.022	3.18764	C4H6O5	[M-H]-	Hydroxy acids and derivatives	Beta hydroxy acids and derivatives	C00149	Carbohydrate metabolism	97-67-6 / 6915-15-7	HMDB0000156	BioDeepDB	2	neg	4.01291e+08	3.74349e+08	3.71276e+08	6.00562e+08	5.2531e+08	6.89394e+08
M135T685	Phenyl acetate	134.895	685.4	136.052	14.1199	C8H8O2	[M-H]-			C00548		122-79-2		BioDeepDB	2	neg	4.7141e+08	1.38949e+09	5.79688e+08	1.7201e+08	1.62993e+08	7.25425e+08
M137T142	3-Hydroxybenzoic acid	137.024	142.2	138.032	0.904949	C7H6O3	[M-H]-	Benzene and substituted derivatives	Benzoic acids and derivatives	C00587	Amino acid metabolism	99-06-9	HMDB0002466	BioDeepDB	2	neg	4.66232e+06	4.01832e+06	4.45953e+06	8.52622e+06	7.93569e+06	9.5498e+06
M144T206	Spermidine	143.916	206.2	145.158	12.4627	C7H19N3	[M-H]-	Organonitrogen compounds	Amines	C00315	Amino acid metabolism; Membrane transport; Metabolism of other amino acids	124-20-9	HMDB0001257	BioDeepDB	2	neg	3.22453e+07	2.80434e+07	1.11026e+06	1.28628e+07	2.40946e+07	2.65472e+07
M165T372	3-(2-Hydroxyphenyl)propanoic acid	165.056	372.1	166.063	4.09557	C9H10O3	[M-H]-	Phenylpropanoic acids		C01198	Amino acid metabolism	495-78-3	HMDB0033752	BioDeepDB	2	neg	1.02889e+06	1.30309e+06	1.11034e+06	1.21644e+06	1.13952e+06	1.40028e+06
M148T53	L-Methionine	148.044	52.8	149.051	3.37737	C5H11NO2S	[M-H]-	Carboxylic acids and derivatives	Amino acids, peptides, and analogues	C00073	Amino acid metabolism; Translation	63-68-3	HMDB0000696	BioDeepDB	2	neg	6.13984e+07	5.10646e+07	5.8065e+07	6.06983e+07	6.00064e+07	7.32567e+07
M168T117	3,4-Dihydroxybenzeneacetic acid	168.039	116.6	168.042	20.8285	C8H8O4	[M]-	Phenols	Benzenediols	C01161	Amino acid metabolism	102-32-9	HMDB0001336	MoNA	2	neg	1.05547e+07	9.26194e+06	1.07128e+07	9.49674e+06	9.34921e+06	1.06404e+07
M161T685	Nicotine	160.937	685.1	162.116	13.1219	C10H14N2	[M-H]-	Pyridines and derivatives	Pyrrolidinylpyridines	C00745	Xenobiotics biodegradation and metabolism	54-11-5	HMDB0001934	BioDeepDB	2	neg	1.33208e+07	1.11763e+07	1.99297e+07	2.1627e+06	6.4428e+06	6.46269e+06
M179T684	Caffeate	178.967	684.4	180.042	8.12034	C9H8O4	[M-H]-			C01197		501-16-6 / 331-39-5		BioDeepDB	2	neg	1.62473e+07	4.06854e+06	1.76621e+07	2.07487e+07	1.11111e+07	1.44545e+07
M179T49	D-Mannose	179.058	49	180.063	12.7109	C6H12O6	[M-H]-	Organooxygen compounds	Carbohydrates and carbohydrate conjugates	C00159	Carbohydrate metabolism; Immune system; Membrane transport; Transport and catabolism	3458-28-4 / 3458-28-4 31103-86-3 / 530-26-7	HMDB0000169	BioDeepDB	2	neg	5.50846e+08	4.75399e+08	4.49464e+08	4.09219e+08	4.52692e+08	5.62263e+08
M180T70	L-Tyrosine	180.068	70.3	181.074	5.42019	C9H11NO3	[M-H]-	Carboxylic acids and derivatives	Amino acids, peptides, and analogues	C00082	Amino acid metabolism; Metabolism of cofactors and vitamins; Endocrine system; Translation	60-18-4	HMDB0000158	BioDeepDB	2	neg	1.64784e+08	1.51454e+08	1.65398e+08	1.6881e+08	1.63107e+08	1.8846e+08
M165T546	Phthalic acid	165.041	546.5	166.027	7.77482	C8H6O4	[M-H]-	Benzene and substituted derivatives	Benzoic acids and derivatives	C01606	Membrane transport	88-99-3 / 3198-29-6	HMDB0002107	BioDeepDB	2	neg	5.72015e+07	5.73229e+07	6.74114e+07	6.02333e+07	4.76881e+07	6.29187e+07
M195T45	Gluconic acid	195.052	44.9	196.058	3.46575	C6H12O7	[M-H]-	Organooxygen compounds	Carbohydrates and carbohydrate conjugates	C00257	Carbohydrate metabolism	526-95-4	HMDB0000625	BioDeepDB	2	neg	2.77636e+08	2.33314e+08	2.65226e+08	1.98722e+08	1.86807e+08	2.16354e+08
M181T50_1	Mannitol	180.974	49.8	182.079	7.5847	C6H14O6	[M-H]-	Organooxygen compounds	Carbohydrates and carbohydrate conjugates	C00392	Carbohydrate metabolism; Membrane transport	69-65-8	HMDB0000765	BioDeepDB	2	neg	1.02201e+08	9.15138e+07	1.01835e+08	8.45506e+07	8.56563e+07	9.94899e+07
M187T57	Homo-L-arginine	187.121	57.5	188.127	3.07823	C7H16N4O2	[M-H]-	Carboxylic acids and derivatives	Amino acids, peptides, and analogues	C01924		156-86-5	HMDB0000670	BioDeepDB	2	neg	2.01107e+07	1.82685e+07	1.87942e+07	1.19096e+07	1.12697e+07	1.43191e+07
M194T468	Methyl beta-D-galactoside	194.083	467.9	194.079	8.20942	C7H14O6	[M]-			C03619	Membrane transport	1824-94-8		BioDeepDB	2	neg	4.02464e+06	2.65006e+06	2.55661e+06	3.033e+06	2.66663e+06	3.13654e+06
M199T530	N-Acetylserotonin	199.171	530.1	218.106	9.68882	C12H14N2O2	[M-H2O-H]-	Indoles and derivatives	Hydroxyindoles	C00978	Amino acid metabolism	1210-83-9	HMDB0001238	BioDeepDB	2	neg	4.68028e+07	3.88383e+07	4.38362e+07	3.99547e+07	3.50735e+07	4.10001e+07
M221T520	N-Acetyl-D-glucosamine	221.155	519.7	221.09	5.88867	C8H15NO6	[M]-	Organooxygen compounds	Carbohydrates and carbohydrate conjugates	C00140	Carbohydrate metabolism; Membrane transport	7512-17-6	HMDB0000215	BioDeepDB	2	neg	4.85276e+06	5.78539e+06	5.36251e+06	7.53629e+06	8.24223e+06	8.80248e+06
M205T452_2	3-Oxalomalate	205.015	451.8	206.006	7.65308	C6H6O8	[M-H]-			C01990	Carbohydrate metabolism	3687-15-8 / 89304-26-7		BioDeepDB	2	neg	3.46071e+07	2.01107e+07	2.85323e+07	2.98066e+07	2.8784e+07	3.57953e+07
M205T549	Methyl jasmonate	205.161	548.6	224.141	7.66285	C13H20O3	[M-H2O-H]-	Fatty Acyls	Lineolic acids and derivatives	C11512	Lipid metabolism	1211-29-6 / 39924-52-2	HMDB0036583	BioDeepDB	2	neg	1.18457e+07	1.04328e+07	1.15333e+07	1.25133e+07	1.18825e+07	1.35693e+07
M209T43	Galactaric acid	209.031	42.7	210.038	3.23397	C6H10O8	[M-H]-	Organooxygen compounds	Carbohydrates and carbohydrate conjugates	C00879	Carbohydrate metabolism	526-99-8	HMDB0000639	BioDeepDB	2	neg	1.2161e+07	1.09966e+07	1.29298e+07	8.17967e+06	7.36843e+06	9.18396e+06
M218T70	Pantothenic acid	218.104	70.3	219.111	4.01643	C9H17NO5	[M-H]-	Alcohols and polyols	Polyols	C00864	Metabolism of cofactors and vitamins; Metabolism of other amino acids	79-83-4 / 20938-62-9 / 137-08-6	HMDB0000210	BioDeepDB	2	neg	3.89666e+07	3.47308e+07	3.9546e+07	4.03495e+07	3.77595e+07	4.42811e+07
M239T45	L-Cystine	239.017	44.9	240.024	1.57311	C6H12N2O4S2	[M-H]-	Carboxylic acids and derivatives	Amino acids, peptides, and analogues	C00491	Amino acid metabolism; Membrane transport; Cell growth and death	56-89-3	HMDB0000192	BioDeepDB	2	neg	4.36789e+07	3.64271e+07	4.16795e+07	3.55635e+07	3.31935e+07	4.00086e+07
M223T639	Thymidine	223.029	638.7	242.09	4.51788	C10H14N2O5	[M-H2O-H]-	Pyrimidine nucleosides	Pyrimidine 2'-deoxyribonucleosides	C00214	Nucleotide metabolism	50-89-5	HMDB0000273	BioDeepDB	2	neg	5.09691e+06	4.53301e+06	5.57925e+06	4.81677e+06	5.35386e+06	4.96436e+06
M249T50	gamma-Glutamylcysteine	248.961	49.9	250.062	2.84655	C8H14N2O5S	[M-H]-	Carboxylic acids and derivatives	Amino acids, peptides, and analogues	C00669	Cell growth and death; Metabolism of other amino acids	636-58-8	HMDB0001049	BioDeepDB	2	neg	1.99916e+08	1.74119e+08	2.00166e+08	1.55428e+08	1.63148e+08	1.89442e+08
M241T424_3	Equol	241.181	424.1	242.094	9.00435	C15H14O3	[M-H]-	Isoflavonoids	Isoflavans	C14131		531-95-3	HMDB0002209	BioDeepDB	2	neg	1.90701e+06	1.78891e+06	2.97146e+06	737119	410148	1.67592e+06
M242T424	1-Hexadecanol	242.057	423.5	242.261	3.63163	C16H34O	[M]-	Fatty Acyls	Fatty alcohols	C00823	Lipid metabolism	36653-82-4	HMDB0003424	BioDeepDB	2	neg	1.53399e+06	1.85916e+06	1.51413e+06	2.62154e+06	1.13316e+06	1.57516e+06
M255T589	Palmitic acid	255.232	588.7	256.24	4.05709	C16H32O2	[M-H]-	Fatty Acyls	Fatty acids and conjugates	C00249	Lipid metabolism	57-10-3	HMDB0000220	BioDeepDB	2	neg	8.95417e+06	8.5447e+06	6.09412e+07	7.08165e+07	2.07356e+07	9.45471e+06
M269T370	Apigenin	269.046	369.7	270.053	0.706163	C15H10O5	[M-H]-	Flavonoids	Flavones	C01477		520-36-5	HMDB0002124	BioDeepDB	2	neg	606621	566164	638876	2.69131e+06	2.84869e+06	3.2865e+06
M289T50	Epiandrosterone	288.954	50.4	290.225	4.43672	C19H30O2	[M-H]-	Steroids and steroid derivatives	Androstane steroids	C07635		481-29-8	HMDB0000365	BioDeepDB	2	neg	6.85582e+07	5.5231e+07	6.91434e+07	4.93189e+07	4.81122e+07	4.10939e+07
M299T548	all-trans-Retinoic acid	299.261	548.3	300.209	5.73943	C20H28O2	[M-H]-	Prenol lipids	Retinoids	C00777	Immune system; Metabolism of cofactors and vitamins	302-79-4	HMDB0001852	BioDeepDB	2	neg	1.90893e+07	1.81896e+07	2.02858e+07	2.90905e+07	2.83288e+07	3.24103e+07
M342T52	Melibiose	342.119	52	342.116	8.18429	C12H22O11	[M]-	Organooxygen compounds	Carbohydrates and carbohydrate conjugates	C05400	Carbohydrate metabolism	585-99-9 / 17296-19-4	HMDB0000048	BioDeepDB	2	neg	3.11425e+07	2.71669e+07	2.98903e+07	3.81505e+07	3.32923e+07	4.27298e+07
M327T593_2	Docosahexaenoic acid	327.233	593	328.24	0.23225	C22H32O2	[M-H]-	Fatty Acyls	Fatty acids and conjugates	C06429	Lipid metabolism	6217-54-5	HMDB0002183	BioDeepDB	2	neg	2.32258e+09	2.12246e+09	2.25481e+09	9.82857e+08	8.05904e+08	8.06165e+08
M397T473	S-Adenosylmethionine	397.227	473.1	398.137	0.0475835	C15H22N6O5S	[M-H]-			C00019	Amino acid metabolism; Folding, sorting and degradation	17176-17-9		BioDeepDB	2	neg	4.84549e+06	4.13861e+06	4.13996e+06	2.93343e+06	2.40849e+06	3.53923e+06
M449T564	Vitamin K1	449.104	563.7	450.35	13.957	C31H46O2	[M-H]-	Prenol lipids	Quinone and hydroquinone lipids	C02059	Metabolism of cofactors and vitamins	12001-79-5 / 84-80-0	HMDB0003555	BioDeepDB	2	neg	3.93029e+06	3.61876e+06	4.30958e+06	952109	2.19766e+06	2.587e+06
M465T572_2	Glycocholic acid	465.305	572.3	465.309	1.39863	C26H43NO6	[M]-			C01921	Lipid metabolism	1192657-83-2		BioDeepDB	2	neg	5.26525e+08	4.74746e+08	5.45315e+08	2.08827e+08	4.66664e+08	3.40653e+08
M101T50	2-Ketobutyric acid	101.025	49.5	102.032	2.73201	C4H6O3	[M-H]-	Keto acids and derivatives	Short-chain keto acids and derivatives	C00109	Carbohydrate metabolism; Amino acid metabolism	600-18-0	HMDB0000005	BioDeepDB	2	neg	8.96669e+07	8.10485e+07	9.24877e+07	8.50612e+07	8.48587e+07	9.5812e+07
M110T502	Pyrrole-2-carboxylic acid	110.024	501.9	111.032	8.39818	C5H5NO2	[M-H]-	Pyrroles	Pyrrole carboxylic acids and derivatives	C05942	Amino acid metabolism	634-97-9	HMDB0004230	BioDeepDB	2	neg	4.02888e+07	3.2843e+07	7.55122e+07	1.8358e+07	4.71182e+07	4.572e+07
M119T49_2	L-Erythrulose	119.035	49.2	120.042	1.68018	C4H8O4	[M-H]-	Organooxygen compounds	Carbohydrates and carbohydrate conjugates	C02045		533-50-6/496-55-9	HMDB0006293	BioDeepDB	2	neg	8.42138e+07	8.8979e+07	8.57531e+07	7.27391e+07	8.48658e+07	9.85982e+07
M128T583	Cyanuric acid	128.011	582.6	129.017	5.46828	C3H3N3O3	[M-H]-	Triazines	1,3,5-triazines	C06554		108-80-5/504-19-8	HMDB0041861	BioDeepDB	2	neg	1.40972e+08	2.8846e+07	9.50307e+07	3.28602e+07	3.02173e+07	3.1304e+07
M129T70	Citraconic acid	129.02	70.2	130.027	5.2395	C5H6O4	[M-H]-	Fatty Acyls	Fatty acids and conjugates	C02226	Amino acid metabolism	498-23-7	HMDB0000634	BioDeepDB	2	neg	1.19678e+07	1.09783e+07	1.11657e+07	1.04064e+07	1.12145e+07	1.01467e+07
M130T54	Beta-Leucine	130.088	53.8	131.095	4.61226	C6H13NO2	[M-H]-	Carboxylic acids and derivatives	Amino acids, peptides, and analogues	C02486		5699-54-7	HMDB0003640	BioDeepDB	2	neg	1.3204e+07	5.00381e+07	5.72252e+07	1.64885e+07	5.66991e+07	6.80573e+07
M135T70	Hypoxanthine	135.032	70.3	136.038	2.78453	C5H4N4O	[M-H]-	Imidazopyrimidines	Purines and purine derivatives	C00262	Nucleotide metabolism	68-94-0	HMDB0000157	BioDeepDB	2	neg	9.31541e+07	8.80231e+07	9.69804e+07	9.83231e+07	9.40079e+07	1.05495e+08
M145T43_1	Oxoglutaric acid	145.015	42.6	146.022	4.66159	C5H6O5	[M-H]-	Keto acids and derivatives	Gamma-keto acids and derivatives	C00026	Carbohydrate metabolism; Amino acid metabolism; Metabolism of other amino acids	328-50-7/64-15-3	HMDB0000208	BioDeepDB	2	neg	5.29008e+07	4.63159e+07	5.2493e+07	2.58625e+07	2.42482e+07	2.90978e+07
M151T53	Xanthine	151.027	52.6	152.033	4.47603	C5H4N4O2	[M-H]-	Imidazopyrimidines	Purines and purine derivatives	C00385	Biosynthesis of other secondary metabolites; Nucleotide metabolism	69-89-6	HMDB0000292	BioDeepDB	2	neg	3.24692e+07	2.64028e+07	2.99272e+07	2.74153e+07	2.6623e+07	3.08248e+07
M152T380	3-Hydroxyanthranilic acid	152.036	380.3	153.043	7.73498	C7H7NO3	[M-H]-	Benzene and substituted derivatives	Benzoic acids and derivatives	C00632	Amino acid metabolism	548-93-6	HMDB0001476	BioDeepDB	2	neg	5.4375e+06	2.42958e+06	5.16303e+06	2.51425e+06	2.51958e+06	2.99079e+06
M161T70_1	myo-Inositol	161.046	70.4	180.063	4.90544	C6H12O6	[M-H2O-H]-	Organooxygen compounds	Alcohols and polyols	C00137	Carbohydrate metabolism; Membrane transport; Signal transduction	87-89-8/87-9-8	HMDB0000211	BioDeepDB	2	neg	3.60245e+07	3.68427e+07	4.28888e+07	4.03377e+07	4.29192e+07	1.2346e+07
M167T48	Uric acid	167.022	48.1	168.028	3.59235	C5H4N4O3	[M-H]-	Imidazopyrimidines	Purines and purine derivatives	C00366	Nucleotide metabolism	69-93-2	HMDB0000289	BioDeepDB	2	neg	9.51457e+07	8.17081e+07	9.28323e+07	9.12334e+07	8.90286e+07	1.03587e+08
M169T614	Gallic acid	169.013	613.6	170.022	9.46675	C7H6O5	[M-H]-	Benzene and substituted derivatives	Benzoic acids and derivatives	C01424		149-91-7	HMDB0005807	BioDeepDB	2	neg	2.33562e+08	3.1966e+08	1.06165e+08	6.68042e+07	5.65106e+07	6.30922e+07
M174T43	N-Acetyl-L-aspartic acid	174.042	43.3	175.048	3.88413	C6H9NO5	[M-H]-	Carboxylic acids and derivatives	Amino acids, peptides, and analogues	C01042	Amino acid metabolism	997-55-7	HMDB0000812	BioDeepDB	2	neg	8.96799e+06	7.71379e+06	8.91394e+06	8.26935e+06	7.77507e+06	9.91544e+06
M191T181	Citric acid	191.021	180.6	192.027	6.15639	C6H8O7	[M-H]-	Carboxylic acids and derivatives	Tricarboxylic acids and derivatives	C00158	Carbohydrate metabolism; Amino acid metabolism	77-92-9/126-44-3	HMDB0000094	BioDeepDB	2	neg	4.72316e+06	3.38105e+06	5.15517e+06	3.60711e+06	1.81408e+06	3.52613e+06
M225T556	Myristoleic acid	225.187	556	226.193	3.00195	C14H26O2	[M-H]-	Fatty Acyls	Fatty acids and conjugates	C08322		544-64-9/NA	HMDB0002000	BioDeepDB	2	neg	2.4878e+07	2.24513e+07	2.48229e+07	1.11034e+07	1.15254e+07	1.36382e+07
M243T70_1	Uridine	243.062	70.5	244.07	0.0987402	C9H12N2O6	[M-H]-	Pyrimidine nucleosides		C00299	Membrane transport; Nucleotide metabolism	58-96-8	HMDB0000296	BioDeepDB	2	neg	8.40996e+07	6.8308e+07	8.10757e+07	8.30222e+07	8.08626e+07	9.73817e+07
M254T336	Daidzein	254.054	335.8	254.058	14.1702	C15H10O4	[M]-	Isoflavonoids	Isoflav-2-enes	C10208		486-66-8	HMDB0003312	BioDeepDB	2	neg	181653	177177	244545	1.46356e+06	1.44025e+06	1.67325e+06
M253T628	Palmitoleic acid	253.218	627.6	254.225	1.48489	C16H30O2	[M-H]-	Fatty Acyls	Fatty acids and conjugates	C08362	Lipid metabolism	373-49-9	HMDB0003229	MoNA	2	neg	1.46936e+07	3.04772e+07	2.86083e+06	1.32723e+07	4.03045e+06	3.61047e+06
M267T70	Inosine	267.074	70.5	268.081	2.1567	C10H12N4O5	[M-H]-	Purine nucleosides		C00294	Membrane transport; Nucleotide metabolism	58-63-9	HMDB0000195	BioDeepDB	2	neg	1.98615e+07	1.63056e+07	2.01623e+07	2.64721e+07	2.52444e+07	2.60749e+07
M267T450	Pentostatin	267.113	449.7	268.117	12.6388	C11H16N4O4	[M-H]-	Imidazodiazepines		C02267		53910-25-1	HMDB0014692	BioDeepDB	2	neg	3.11164e+06	2.59674e+06	3.98996e+06	2.66583e+06	2.89353e+06	3.194e+06
M295T492	9,10-Epoxyoctadecenoic acid	295.228	491.7	296.235	0.338721	C18H32O3	[M-H]-	Fatty Acyls	Fatty acids and conjugates	C14825	Lipid metabolism		HMDB0004701	BioDeepDB	2	neg	2.81543e+07	2.87613e+07	3.38153e+07	4.05645e+07	3.82093e+07	4.46675e+07
M279T554	Bovinic acid	279.229	553.6	280.24	13.6948	C18H32O2	[M-H]-	Fatty Acyls	Lineolic acids and derivatives	C04056	Lipid metabolism	2540-56-9	HMDB0003797	BioDeepDB	2	neg	9.70562e+07	5.04538e+07	7.65895e+07	1.55486e+08	1.61768e+08	2.0167e+08
M295T472_2	13S-hydroxyoctadecadienoic acid	295.228	471.7	296.235	0	C18H32O3	[M-H]-	Fatty Acyls	Lineolic acids and derivatives	C14762	Lipid metabolism; Endocrine system	5204-88-6/29623-28-7	HMDB0004667	BioDeepDB	2	neg	6.64788e+06	6.63261e+06	8.7289e+06	1.7556e+06	9.18775e+06	1.13601e+07
M303T658	Arachidonic acid	303.231	657.7	304.24	7.33435	C20H32O2	[M-H]-	Fatty Acyls	Fatty acids and conjugates	C00219	Lipid metabolism; Cell growth and death; Circulatory system; Endocrine system	506-32-1	HMDB0001043	BioDeepDB	2	neg	2.26128e+07	2.0842e+07	1.48039e+07	1.41241e+07	1.32993e+07	1.09345e+07
M311T553	Levonorgestrel	311.203	553.4	312.209	3.53467	C21H28O2	[M-H]-	Steroids and steroid derivatives	Estrane steroids	C08153		797-63-7/6533-00-2	HMDB0014511	BioDeepDB	2	neg	6.63373e+06	5.30524e+06	6.3376e+06	3.1547e+06	2.90057e+06	3.54983e+06
M331T658	Adrenic acid	331.266	657.7	332.272	6.03744	C22H36O2	[M-H]-	Fatty Acyls	Fatty acids and conjugates	C16527	Lipid metabolism; Cell growth and death	28874-58-0	HMDB0002226	BioDeepDB	2	neg	2.21873e+07	2.51451e+07	1.91464e+07	4.18635e+06	3.70569e+06	3.30552e+06
M347T555	2-Hydroxy-6-pentadecylbenzoic acid	347.258	555.4	348.266	2.0849	C22H36O3	[M-H]-	Benzene and substituted derivatives	Benzoic acids and derivatives	C10759		16611-84-0	HMDB0029683	BioDeepDB	2	neg	1.80953e+07	1.65041e+07	2.66975e+07	7.21422e+06	7.21922e+06	7.96487e+06
M378T455	Sphingosine 1-phosphate	378.241	455	379.249	0.528763	C18H38NO5P	[M-H]-	Sphingolipids	Phosphosphingolipids	C06124	Lipid metabolism; Signal transduction; Signaling molecules and interaction	26993-30-6	HMDB0000277	BioDeepDB	2	neg	7.70242e+07	9.13971e+07	1.17109e+08	7.55427e+07	9.641e+07	1.19438e+08
M409T467_2	LysoPA(16_0_0_0)	409.236	466.8	410.243	0.0586459	C19H39O7P	[M-H]-	Glycerophospholipids	Glycerophosphates	C04036			HMDB0007853	BioDeepDB	2	neg	2.48725e+07	2.52957e+07	2.7789e+07	1.73311e+07	1.51937e+07	1.71647e+07
M474T533_2	Sildenafil	474.202	533.1	474.205	7.16995	C22H30N6O4S	[M]-	Benzene and substituted derivatives	Benzenesulfonamides	C07259		139755-83-2	HMDB0005039	BioDeepDB	2	neg	2.72012e+06	3.36114e+06	3.39994e+06	1.65802e+06	2.46066e+06	1.52047e+06
M198T473	Procollagen 5-hydroxy-L-lysine	197.808	473.3		1.74125	C7H13N3O3R2	[M-H]-			C01211	Amino acid metabolism	13204-98-3		BioDeepDB	2	neg	1.39711e+07	2.9834e+07	1.84671e+06	6.45818e+07	1.18189e+07	7.58916e+07
M115T70	alpha-Ketoisovaleric acid	115.04	70.5	116.047	0.277156	C5H8O3	[M-H]-	Keto acids and derivatives	Short-chain keto acids and derivatives	C00141	Amino acid metabolism; Metabolism of cofactors and vitamins	759-05-7	HMDB0000019	MoNA	2	neg	1.43192e+07	1.28979e+07	1.38609e+07	1.48342e+07	1.3856e+07	1.47929e+07
M151T334	3-Hydroxyphenylacetic acid	151.041	333.7	152.047	4.8456	C8H8O3	[M-H]-	Phenols	1-hydroxy-4-unsubstituted benzenoids	C05593	Amino acid metabolism	621-37-4	HMDB0000440	MoNA	2	neg	2.14423e+06	1.91074e+06	2.13723e+06	1.90009e+06	1.83175e+06	2.11132e+06
M183T254	2,4-Dinitrophenol	183.006	253.5	184.012	5.33317	C6H4N2O5	[M-H]-	Textile Chemicals/Auxiliary/Dyes; Pesticides/Herbicides; Industrial Chemicals; Endogenous Metabolites		C02496		51-28-5		mzCloud	2	neg	3.16776e+06	3.36003e+06	3.29783e+06	2.81104e+06	3.33087e+06	3.38241e+06
M277T583	Alpha-Linolenic acid	277.218	582.7	278.225	2.07779	C18H30O2	[M-H]-	Fatty Acyls	Lineolic acids and derivatives	C06427	Lipid metabolism	463-40-1	HMDB0001388	MoNA	2	neg	5.42845e+08	4.79954e+08	5.41198e+08	5.57617e+08	5.25543e+08	6.01179e+08
M311T690	Arachidic acid	311.297	689.7	312.303	4.00094	C20H40O2	[M-H]-	Fatty Acyls	Fatty acids and conjugates	C06425	Lipid metabolism	506-30-9	HMDB0002212	MoNA	2	neg	40992.4	7.62108e+06	7.46128e+06	4.77308e+06	3.7522e+06	3.67464e+06
M339T596	Behenic acid	339.326	596.3	340.334	2.13364	C22H44O2	[M-H]-	Fatty Acyls	Fatty acids and conjugates	C08281	Lipid metabolism	112-85-6	HMDB0000944	MoNA	2	neg	2.9418e+07	9.2967e+06	1.83338e+06	8.08679e+06	1.70604e+07	1.17239e+07
M353T369	Prostaglandin F2a	353.235	369.1	354.241	3.82695	C20H34O5	[M-H]-	Fatty Acyls	Eicosanoids	C00639	Lipid metabolism; Signaling molecules and interaction	551-11-1	HMDB0001139	MoNA	2	neg	6.02249e+06	6.60958e+06	8.57392e+06	2.27102e+06	8.27842e+06	9.24522e+06
M111T40	2-Furoate	111.009	39.6	112.016	2.48628	C5H4O3	[M-H]-	Furans	Furoic acid and derivatives	C01546		88-14-2	HMDB0000617	mzCloud	2	neg	8.43593e+07	7.58896e+07	8.61308e+07	8.1497e+07	9.14377e+07	1.09737e+08
M125T305	1,2,3-Trihydroxybenzene	125.023	304.7	126.032	9.79018	C6H6O3	[M-H]-	Benzene and substituted derivatives	Phenols and derivatives	C01108		87-66-1	HMDB0013674	mzCloud	2	neg	5.91485e+07	1.80414e+07	4.64835e+07	8.41458e+07	7.19446e+07	2.16541e+07
M131T80	6-Hydroxyhexanoic acid	131.072	79.7	132.079	8.97213	C6H12O3	[M-H]-	Hydroxy acids and derivatives	Medium-chain hydroxy acids and derivatives	C06103		1191-25-9	HMDB0012843	mzCloud	2	neg	3.56332e+07	2.96323e+07	3.24065e+07	3.9637e+07	3.80681e+07	4.34419e+07
M259T42	D-Mannose 6-phosphate	259.024	42.3	260.03	4.92619	C6H13O9P	[M-H]-	Organooxygen compounds	Carbohydrates and carbohydrate conjugates	C00275	Carbohydrate metabolism; Transport and catabolism	c("3672-15-9", "NA")	HMDB0001078	mzCloud	2	neg	4.0127e+06	3.48267e+06	3.59779e+06	1.36093e+06	1.17521e+06	1.29716e+06
M313T426	12,13-DHOME	313.24	426.1	314.246	3.43507	C18H34O4	[M-H]-	Fatty Acyls	Fatty acids and conjugates	C14829	Lipid metabolism		HMDB0004705	mzCloud	2	neg	8.91117e+06	9.21624e+06	9.37349e+06	9.48095e+06	1.21245e+07	1.15757e+07
M342T70	alpha,alpha-Trehalose	342.121	70.2	342.116	12.8272	C12H22O11	[M]-	Organooxygen compounds	Carbohydrates and carbohydrate conjugates	C01083	Carbohydrate metabolism; Membrane transport	99-20-7	HMDB0000975	mzCloud	2	neg	2.09386e+07	2.39514e+07	3.02697e+07	3.73113e+07	3.07318e+07	3.69357e+07
