# Supplementary material for: Assessing a respiratory toxic infectious bronchitis virus (IBV) strain: isolation, identification, pathogenicity, and immunological failure insights
Source: Microbiol Spectr. 2024 Jun 21;12(8):e03990-23. doi: 10.1128/spectrum.03990-23 (PMC11302067; doi:10.1128/spectrum.03990-23)
Supplement: Table S5 — Results of the differential metabolite pathway analysis. [file spectrum.03990-23-s0005.xlsx]

## Sheet: Sheet 1
S5: Results of the differential metabolite pathway analysis
pathway_id	pathway_name	Total	Hits	Up_hits	Down_hits	Pvalue	-Log10(Pvalue)	FDR	Impact	compounds	Compound_name	links
gga00020	Citrate cycle (TCA cycle)	20	5	2	3	0.000483151	3.31591732928044	0.0632927500984934	0.1778	C00026; C00042; C00122; C00149; C00417	Oxoglutaric acid; Succinic acid; Fumaric acid; L-Malic acid; cis-Aconitic acid	http://www.kegg.jp/pathway/gga00020+C00026%09red+C00042%09blue+C00122%09blue+C00149%09blue+C00417%09red
gga00620	Pyruvate metabolism	31	4	1	3	0.0214159	1.66926286448592	0.928387852092783	0.0748	C00042; C00122; C00149; C00227	Succinic acid; Fumaric acid; L-Malic acid; Acetylphosphate	http://www.kegg.jp/pathway/gga00620+C00042%09blue+C00122%09blue+C00149%09blue+C00227%09red
gga00310	Lysine degradation	50	5	4	1	0.0287887	1.54077849331794	0.928387852092783	0.1558	C00026; C00042; C00956; C02727; C04076	Oxoglutaric acid; Succinic acid; Aminoadipic acid; N6-Acetyl-L-lysine; (S)-2-amino-6-oxohexanoate	http://www.kegg.jp/pathway/gga00310+C00026%09red+C00042%09blue+C00956%09red+C02727%09red+C04076%09red
gga00430	Taurine and hypotaurine metabolism	22	3	3	0	0.039373	1.40480105476164	0.928387852092783	0.1765	C00026; C00227; C00245	Oxoglutaric acid; Acetylphosphate; Taurine	http://www.kegg.jp/pathway/gga00430+C00026%09red+C00227%09red+C00245%09red
gga01040	Biosynthesis of unsaturated fatty acids	74	6	5	1	0.0427629	1.36893296968179	0.928387852092783	0.1042	C00712; C01530; C01595; C06429; C08316; C16527	Oleic acid; Stearic acid; Linoleic acid; Docosahexaenoic acid; Erucic acid; Adrenic acid	http://www.kegg.jp/pathway/gga01040+C00712%09red+C01530%09red+C01595%09red+C06429%09red+C08316%09blue+C16527%09red
gga00220	Arginine biosynthesis	23	3	2	1	0.0441596	1.35497480876325	0.928387852092783	0.2177	C00026; C00122; C00327	Oxoglutaric acid; Fumaric acid; Citrulline	http://www.kegg.jp/pathway/gga00220+C00026%09red+C00122%09blue+C00327%09red
gga02010	ABC transporters	138	9	6	3	0.0496085	1.30444380654137	0.928387852092783	0.0652	C00089; C00140; C00183; C00212; C00245; C00294; C00475; C00526; C00881	Sucrose; N-Acetyl-D-glucosamine; L-Valine; Adenosine; Taurine; Inosine; Cytidine; Deoxyuridine; Deoxycytidine	http://www.kegg.jp/pathway/gga02010+C00089%09red+C00140%09blue+C00183%09red+C00212%09blue+C00245%09red+C00294%09blue+C00475%09red+C00526%09red+C00881%09red
gga04672	Intestinal immune network for IgA production	2	1	0	1	0.0686405	1.16341971856082	0.944843883007444	0.5	C00777	all-trans-Retinoic acid	http://www.kegg.jp/pathway/gga04672+C00777%09blue
gga00250	Alanine, aspartate and glutamate metabolism	28	3	1	2	0.0721255	1.14191123989726	0.944843883007444	0.0899	C00026; C00042; C00122	Oxoglutaric acid; Succinic acid; Fumaric acid	http://www.kegg.jp/pathway/gga00250+C00026%09red+C00042%09blue+C00122%09blue
gga00591	Linoleic acid metabolism	28	3	1	2	0.0721255	1.14191123989726	0.944843883007444	0.125	C01595; C04056; C14825	Linoleic acid; Bovinic acid; 9,10-Epoxyoctadecenoic acid	http://www.kegg.jp/pathway/gga00591+C01595%09red+C04056%09blue+C14825%09blue
gga00190	Oxidative phosphorylation	16	2	0	2	0.10555	0.976541711541989	1	0.2	C00042; C00122	Succinic acid; Fumaric acid	http://www.kegg.jp/pathway/gga00190+C00042%09blue+C00122%09blue
gga04080	Neuroactive ligand-receptor interaction	52	4	3	1	0.106191	0.97391308405438	1	0.0769	C00212; C00245; C02165; C16512	Adenosine; Taurine; 12-Keto-tetrahydro-leukotriene B4; Palmitoylethanolamide	http://www.kegg.jp/pathway/gga04080+C00212%09blue+C00245%09red+C02165%09red+C16512%09red
gga00030	Pentose phosphate pathway	35	3	3	0	0.121289	0.916177339126151	1	0.1343	C00117; C00198; C00257	D-Ribose 5-phosphate; Gluconolactone; Gluconic acid	http://www.kegg.jp/pathway/gga00030+C00117%09red+C00198%09red+C00257%09red
gga04142	Lysosome	4	1	1	0	0.13261	0.877424687447565	1	0.25	C00275	D-Mannose 6-phosphate	http://www.kegg.jp/pathway/gga04142+C00275%09red
gga03320	PPAR signaling pathway	5	1	1	0	0.162942	0.787967143774695	1	0.2	C02165	12-Keto-tetrahydro-leukotriene B4	http://www.kegg.jp/pathway/gga03320+C02165%09red
gga00630	Glyoxylate and dicarboxylate metabolism	62	4	2	2	0.169229	0.771525386290089	1	0.0769	C00026; C00042; C00149; C00417	Oxoglutaric acid; Succinic acid; L-Malic acid; cis-Aconitic acid	http://www.kegg.jp/pathway/gga00630+C00026%09red+C00042%09blue+C00149%09blue+C00417%09red
gga00650	Butanoate metabolism	42	3	1	2	0.179499	0.745937271260056	1	0.125	C00026; C00042; C00122	Oxoglutaric acid; Succinic acid; Fumaric acid	http://www.kegg.jp/pathway/gga00650+C00026%09red+C00042%09blue+C00122%09blue
gga00240	Pyrimidine metabolism	65	4	4	0	0.190292	0.720579274380237	1	0.0911	C00429; C00475; C00526; C00881	Dihydrouracil; Cytidine; Deoxyuridine; Deoxycytidine	http://www.kegg.jp/pathway/gga00240+C00429%09red+C00475%09red+C00526%09red+C00881%09red
gga00052	Galactose metabolism	46	3	2	1	0.215631	0.666289681112186	1	0.0317	C00089; C01697; C05400	Sucrose; Galactitol; Melibiose	http://www.kegg.jp/pathway/gga00052+C00089%09red+C01697%09red+C05400%09blue
gga00830	Retinol metabolism	25	2	1	1	0.21658	0.664382130021318	1	0.1014	C00777; C02094	all-trans-Retinoic acid; beta-Carotene	http://www.kegg.jp/pathway/gga00830+C00777%09blue+C02094%09red
gga00750	Vitamin B6 metabolism	29	2	2	0	0.268961	0.570310752859347	1	0.0299	C00117; C06051	D-Ribose 5-phosphate; Isopyridoxal	http://www.kegg.jp/pathway/gga00750+C00117%09red+C06051%09red
gga00770	Pantothenate and CoA biosynthesis	30	2	2	0	0.282096	0.549603254989506	1	0.07	C00183; C00429	L-Valine; Dihydrouracil	http://www.kegg.jp/pathway/gga00770+C00183%09red+C00429%09red
gga00330	Arginine and proline metabolism	78	4	3	1	0.289214	0.538780560193085	1	0.0417	C00019; C00300; C01035; C04498	S-Adenosylmethionine; Creatine; 4-Guanidinobutanoic acid; 4-Hydroxycinnamoylagmatine	http://www.kegg.jp/pathway/gga00330+C00019%09red+C00300%09red+C01035%09red+C04498%09blue
gga00760	Nicotinate and nicotinamide metabolism	55	3	1	2	0.301214	0.521125419597654	1	0.0867	C00042; C00122; C00153	Succinic acid; Fumaric acid; Niacinamide	http://www.kegg.jp/pathway/gga00760+C00042%09blue+C00122%09blue+C00153%09red
gga00920	Sulfur metabolism	33	2	1	1	0.321338	0.493037494124471	1	0.0426	C00042; C00245	Succinic acid; Taurine	http://www.kegg.jp/pathway/gga00920+C00042%09blue+C00245%09red
gga04122	Sulfur relay system	11	1	1	0	0.32408	0.489348377612205	1	0.0667	C00019	S-Adenosylmethionine	http://www.kegg.jp/pathway/gga04122+C00019%09red
gga00360	Phenylalanine metabolism	60	3	1	2	0.349739	0.456256327057945	1	0.0375	C00042; C00122; C05853	Succinic acid; Fumaric acid; 2-Phenylethanol	http://www.kegg.jp/pathway/gga00360+C00042%09blue+C00122%09blue+C05853%09red
gga00471	D-Glutamine and D-glutamate metabolism	13	1	1	0	0.370636	0.431052111482608	1	0.0952	C00026	Oxoglutaric acid	http://www.kegg.jp/pathway/gga00471+C00026%09red
gga00270	Cysteine and methionine metabolism	63	3	3	0	0.378747	0.421651012418421	1	0.0409	C00019; C00170; C01234	S-Adenosylmethionine; 5'-Methylthioadenosine; 1-Aminocyclopropanecarboxylic acid	http://www.kegg.jp/pathway/gga00270+C00019%09red+C00170%09red+C01234%09red
gga04270	Vascular smooth muscle contraction	16	1	0	1	0.434578	0.361932455131872	1	0.0625	C00212	Adenosine	http://www.kegg.jp/pathway/gga04270+C00212%09blue
gga00340	Histidine metabolism	47	2	2	0	0.493475	0.306734688557814	1	0.016	C00026; C03277	Oxoglutaric acid; Imidazol-5-yl-pyruvate	http://www.kegg.jp/pathway/gga00340+C00026%09red+C03277%09red
gga00120	Primary bile acid biosynthesis	47	2	2	0	0.493475	0.306734688557814	1	0.0622	C00245; C15519	Taurine; 25-Hydroxycholesterol	http://www.kegg.jp/pathway/gga00120+C00245%09red+C15519%09red
gga00350	Tyrosine metabolism	78	3	1	2	0.517566	0.286034101529379	1	0.06	C00042; C00122; C05587	Succinic acid; Fumaric acid; 3-Methoxytyramine	http://www.kegg.jp/pathway/gga00350+C00042%09blue+C00122%09blue+C05587%09red
gga00053	Ascorbate and aldarate metabolism	50	2	2	0	0.526802	0.278352850378386	1	0.0195	C00026; C00879	Oxoglutaric acid; Galactaric acid	http://www.kegg.jp/pathway/gga00053+C00026%09red+C00879%09red
gga00290	Valine, leucine and isoleucine biosynthesis	23	1	1	0	0.559823	0.251949200280795	1	0.0645	C00183	L-Valine	http://www.kegg.jp/pathway/gga00290+C00183%09red
gga00600	Sphingolipid metabolism	25	1	0	1	0.590257	0.228958585335854	1	0.0411	C00346	O-Phosphoethanolamine	http://www.kegg.jp/pathway/gga00600+C00346%09blue
gga00061	Fatty acid biosynthesis	58	2	2	0	0.608285	0.215892746371354	1	0.0019	C00712; C01530	Oleic acid; Stearic acid	http://www.kegg.jp/pathway/gga00061+C00712%09red+C01530%09red
gga00780	Biotin metabolism	28	1	0	1	0.632042	0.199254266965516	1	0.0156	C01092	8-Amino-7-oxononanoate	http://www.kegg.jp/pathway/gga00780+C01092%09blue
gga04216	Ferroptosis	29	1	1	0	0.645009	0.190434312994382	1	0.0233	C16527	Adrenic acid	http://www.kegg.jp/pathway/gga04216+C16527%09red
gga00230	Purine metabolism	95	3	1	2	0.652835	0.185196414861447	1	0.041	C00117; C00212; C00294	D-Ribose 5-phosphate; Adenosine; Inosine	http://www.kegg.jp/pathway/gga00230+C00117%09red+C00212%09blue+C00294%09blue
gga00140	Steroid hormone biosynthesis	99	3	3	0	0.680487	0.167180222822509	1	0.0415	C00951; C01780; C05488	Estradiol; Aldosterone; Cortexolone	http://www.kegg.jp/pathway/gga00140+C00951%09red+C01780%09red+C05488%09red
gga00410	beta-Alanine metabolism	32	1	1	0	0.681255	0.166690306362561	1	0.0431	C00429	Dihydrouracil	http://www.kegg.jp/pathway/gga00410+C00429%09red
gga00400	Phenylalanine, tyrosine and tryptophan biosynthesis	34	1	0	1	0.703356	0.152824550008716	1	0.0263	C00587	3-Hydroxybenzoic acid	http://www.kegg.jp/pathway/gga00400+C00587%09blue
gga00500	Starch and sucrose metabolism	37	1	1	0	0.733692	0.134486031256562	1	0.0083	C00089	Sucrose	http://www.kegg.jp/pathway/gga00500+C00089%09red
gga00280	Valine, leucine and isoleucine degradation	42	1	1	0	0.777569	0.109260989404587	1	0.0059	C00183	L-Valine	http://www.kegg.jp/pathway/gga00280+C00183%09red
gga00380	Tryptophan metabolism	83	2	2	0	0.794596	0.0998537976532319	1	0.054	C00328; C00637	L-Kynurenine; Indoleacetaldehyde	http://www.kegg.jp/pathway/gga00380+C00328%09red+C00637%09red
gga00640	Propanoate metabolism	48	1	0	1	0.820858	0.0857320654320009	1	0.0231	C00042	Succinic acid	http://www.kegg.jp/pathway/gga00640+C00042%09blue
gga00260	Glycine, serine and threonine metabolism	50	1	1	0	0.833343	0.0791762879924538	1	0.0031	C00300	Creatine	http://www.kegg.jp/pathway/gga00260+C00300%09red
gga00970	Aminoacyl-tRNA biosynthesis	52	1	1	0	0.844965	0.0731611835416545	1	0.0179	C00183	L-Valine	http://www.kegg.jp/pathway/gga00970+C00183%09red
gga00564	Glycerophospholipid metabolism	52	1	0	1	0.844965	0.0731611835416545	1	0.0302	C00346	O-Phosphoethanolamine	http://www.kegg.jp/pathway/gga00564+C00346%09blue
gga00051	Fructose and mannose metabolism	54	1	1	0	0.855784	0.067635873699053	1	0.0873	C00275	D-Mannose 6-phosphate	http://www.kegg.jp/pathway/gga00051+C00275%09red
gga00040	Pentose and glucuronate interconversions	56	1	1	0	0.865854	0.0625552550912157	1	0.0086	C00026	Oxoglutaric acid	http://www.kegg.jp/pathway/gga00040+C00026%09red
gga00440	Phosphonate and phosphinate metabolism	56	1	1	0	0.865854	0.0625552550912157	1	0.0147	C00117	D-Ribose 5-phosphate	http://www.kegg.jp/pathway/gga00440+C00117%09red
gga00520	Amino sugar and nucleotide sugar metabolism	108	2	1	1	0.898537	0.0464637954639379	1	0.0483	C00140; C00275	N-Acetyl-D-glucosamine; D-Mannose 6-phosphate	http://www.kegg.jp/pathway/gga00520+C00140%09blue+C00275%09red
gga00980	Metabolism of xenobiotics by cytochrome P450	121	2	2	0	0.930901	0.0310966128518049	1	0.008	C00745; C06800	Nicotine; Aflatoxin B1	http://www.kegg.jp/pathway/gga00980+C00745%09red+C06800%09red
gga00590	Arachidonic acid metabolism	75	1	1	0	0.93272	0.0302486515586694	1	0.024	C02165	12-Keto-tetrahydro-leukotriene B4	http://www.kegg.jp/pathway/gga00590+C02165%09red
gga00860	Porphyrin and chlorophyll metabolism	142	1	1	0	0.994303	0.00248138937931443	1	0.0745	C00931	Porphobilinogen	http://www.kegg.jp/pathway/gga00860+C00931%09red
